# Supplementary material for: A-to-I RNA Editing Affects lncRNAs Expression after Heat Shock
Source: Genes (Basel). 2018 Dec 13;9(12):627. doi: 10.3390/genes9120627 (PMC6315331; doi:10.3390/genes9120627)
Supplement: Supplementary file 1 [file genes-09-00627-s001.zip]

Archive with 4 entries (4 files):
- Supplementary figures.pdf
- Supplementary Material File S1.xlsx
- Supplementary Material File S2.xlsx
- Supplementary tables S1-S2.pdf
