# Supplementary material for: A-to-I RNA Editing Affects lncRNAs Expression after Heat Shock
Source: Genes (Basel). 2018 Dec 13;9(12):627. doi: 10.3390/genes9120627 (PMC6315331; doi:10.3390/genes9120627)
Supplement: Supplementary file 1 [file genes-09-00627-s001.zip › Supplementary Material File S1.xlsx]

## Sheet: Legened
Column	Description
A	Gene name
B and E	log2FoldChange of normalized gene expression after heat shock versus standard conditions in ADAR mutant on B and in the wildtype on E
C and F	P value for gene expression change after heat shock in ADAR mutant on C and in the wildtype in F
D and G	P adjusted in ADAR mutant on D and in the wildtype in G
H	Differentially expressed (DE) genes. Both, DE genes in both strains; ADARmutant,DE genes which are specific to ADAR mutants;N2,DE genes which are specific to N2; -, not a DE gene.
I	Marked yes for pseudogenes
J	Marked yes for 3'UTR edited genes

## Sheet: DE analysis results
Gene	log2FoldChange.ADARmutant	pvalue.ADARmutant	padj.ADARmutant	log2FoldChange.N2	pvalue.N2	padj.N2	DE genes	Pseudogenes	3'UTR edited genes
2L52.1|2L52.1|2L52.1	0.444643	0.363373	0.544806	-0.609746	0.380729	0.555666	-	-	-
2L52.2|2L52.2	0.798053	0.219532	0.38987	-0.327733	0.694257	0.812063	-	-	-
2RSSE.1|2RSSE.1|2RSSE.1	0.624846	0.229674	0.401435	-0.105023	0.887616	0.936315	-	-	-
2RSSE.2|2RSSE.2|2RSSE.2	1.62342	0.00281781	0.0138601	-0.414015	0.587389	0.733243	-	-	-
2RSSE.3|2RSSE.3	1.70507	0.00169713	0.00923494	-0.44105	0.562028	0.712915	-	yes	-
2RSSE.5|2RSSE.5	0.80459	0.219789	0.390109	-0.329989	0.695132	0.812738	-	-	-
2RSSE.7|2RSSE.7	0.805737	0.214221	0.383291	-0.238242	0.774877	0.865234	-	-	-
3R5.2|3R5.2	-0.143521	0.45551	0.629639	-0.334037	0.193588	0.349572	-	yes	-
4R79.2|4R79.2|4R79.2a	0.614705	0.0145864	0.0520218	0.573759	0.0964263	0.214053	-	-	-
4R79.2|4R79.2|4R79.2b	0.623492	0.0142933	0.0511549	0.567838	0.103142	0.224305	-	-	-
6R55.2|6R55.2|6R55.2	-0.694998	0.532403	0.691722	-0.527326	0.696848	0.813751	-	-	-
aagr-1|D2096.3|D2096.3	0.0274691	0.855691	0.917073	-0.22098	0.258582	0.428634	-	-	-
aagr-2|R05F9.12|R05F9.12	-0.20309	0.190544	0.354097	-0.5615	0.00533481	0.0258723	-	-	-
aagr-3|F40F9.6|F40F9.6a	0.137822	0.483064	0.652091	-0.632923	0.013592	0.0519315	-	-	-
aagr-3|F40F9.6|F40F9.6b	0.10781	0.289057	0.466564	-0.438891	0.00100543	0.00769376	-	-	-
aagr-4|F52D1.1|F52D1.1	1.65606	4.94935e-14	1.2009e-11	1.00347	0.000446182	0.00423881	-	-	-
aak-1|PAR2.3|PAR2.3a	-0.0780114	0.736726	0.843071	0.0119099	0.968646	0.984252	-	-	-
aak-1|PAR2.3|PAR2.3b	-0.0470793	0.816267	0.893695	0.199975	0.446315	0.615926	-	-	-
aak-2|T01C8.1|T01C8.1a	-0.00529255	0.97522	0.985798	-0.248849	0.268025	0.438516	-	-	-
aak-2|T01C8.1|T01C8.1b	0.0486671	0.838805	0.907662	-0.507837	0.112395	0.238425	-	-	-
aak-2|T01C8.1|T01C8.1c	0.0698341	0.775498	0.86773	-0.544246	0.0895142	0.203206	-	-	-
aakb-1|F55F3.1|F55F3.1	0.40914	0.00530116	0.0231941	0.105954	0.581145	0.728116	-	-	-
aakb-2|Y47D3A.15|Y47D3A.15	0.394648	0.118665	0.253878	0.444163	0.186847	0.340634	-	-	-
aakg-1|Y111B2A.8|Y111B2A.8	0.745386	0.052473	0.138785	0.727423	0.146787	0.287262	-	-	-
aakg-2|T20F7.6|T20F7.6	-0.158257	0.541329	0.698571	-0.275572	0.41407	0.586782	-	-	yes
aakg-3|Y41G9A.3|Y41G9A.3	0.0629817	0.832559	0.903785	0.147081	0.710118	0.823236	-	-	-
aakg-4|T01B6.3|T01B6.3a	0.165405	0.569892	0.721131	-0.656246	0.0940336	0.210179	-	-	-
aakg-4|T01B6.3|T01B6.3b	0.235656	0.365104	0.546587	-0.476051	0.171965	0.321019	-	-	-
aakg-5|R53.7|R53.7a	-0.400663	0.0830553	0.19587	-0.618387	0.0403572	0.114091	-	-	-
aakg-5|R53.7|R53.7b	-0.376265	0.287752	0.465266	-0.932143	0.0473219	0.128069	-	-	-
aap-1|Y110A7A.10|Y110A7A.10	-0.287852	0.187027	0.349576	-0.57878	0.0406364	0.114709	-	-	-
aars-1|W02B12.6	-0.0637522	0.77866	0.869934	0.204933	0.484402	0.649674	-	-	-
aars-1|W02B12.6|W02B12.6a	-0.0698063	0.763518	0.860036	0.212565	0.478199	0.64403	-	-	-
aars-2|F28H1.3|F28H1.3	0.054176	0.696991	0.815898	-0.481166	0.00754158	0.0334874	-	-	-
aat-1|F27C8.1|F27C8.1	0.563881	0.028729	0.0883594	-0.0637691	0.859025	0.919479	-	-	-
aat-2|F07C3.7|F07C3.7	0.773821	0.042237	0.117998	0.268632	0.596348	0.74017	-	-	-
aat-3|F52H2.2|F52H2.2	-0.473964	0.150704	0.300058	-0.956908	0.0295833	0.0905623	-	-	-
aat-4|T13A10.10|T13A10.10	-0.624578	0.0324037	0.096837	-1.37892	0.000334876	0.00346552	-	-	-
aat-5|C55C2.5|C55C2.5a	-0.208669	0.371685	0.552875	0.109022	0.725334	0.833841	-	-	-
aat-5|C55C2.5|C55C2.5b	-0.223296	0.348457	0.529232	0.00866652	0.978244	0.988936	-	-	-
aat-5|C55C2.5|C55C2.5c	-0.20081	0.399826	0.579356	0.113786	0.719049	0.829615	-	-	-
aat-6|T11F9.4|T11F9.4a	-0.330695	0.148097	0.296675	-0.202892	0.505428	0.667609	-	-	-
aat-6|T11F9.4|T11F9.4b	-0.359867	0.101433	0.227012	-0.290195	0.316399	0.490132	-	-	-
aat-7|F54D12.3|F54D12.3	-0.968992	0.134155	0.276616	0.283572	0.738087	0.841938	-	-	-
aat-8|F28F9.4|F28F9.4	1.16715	0.0286739	0.0882323	0.500091	0.513496	0.674281	-	-	-
aat-9|Y53H1C.1|Y53H1C.1a	-0.381497	0.354745	0.535661	-0.571328	0.289932	0.461937	-	-	-
aat-9|Y53H1C.1|Y53H1C.1b	-0.367328	0.373642	0.554644	-0.526406	0.330727	0.504177	-	-	-
abce-1|Y39E4B.1|Y39E4B.1	0.196344	0.200774	0.367229	-0.355224	0.0741047	0.177795	-	-	-
abcf-1|F18E2.2|F18E2.2	0.00431576	0.98263	0.989865	-0.0596078	0.815914	0.891658	-	-	-
abcf-2|T27E9.7|T27E9.7	0.122506	0.642141	0.777061	-0.252016	0.460035	0.628259	-	-	-
abcf-3|F42A10.1|F42A10.1	0.228699	0.13126	0.272405	-0.0321178	0.869689	0.925636	-	-	-
abch-1|C56E6.5|C56E6.5	1.65648	0.000659994	0.00421456	1.87951	0.0082785	0.0360164	-	-	-
abcx-1|C56E6.1|C56E6.1	0.991693	0.0854857	0.200015	1.97521	0.015571	0.0572912	-	-	-
abf-1|C50F2.9|C50F2.9	-2.2177	8.45752e-06	0.000106893	-0.774764	0.147127	0.287747	ADARmutant	-	-
abf-2|C50F2.10|C50F2.10	2.4084	7.52006e-06	9.67682e-05	2.68196	8.11763e-05	0.00121359	Both	-	-
abf-4|Y38H6C.22|Y38H6C.22	2.08976	0.00547614	0.02372	3.43654	0.000873657	0.00690955	Both	-	-
abf-5|T22H6.5|T22H6.5	0.0771188	0.854647	0.916393	0.997169	0.066818	0.164769	-	-	-
abf-6|T22H6.7|T22H6.7	0.280399	0.342519	0.52367	0.671869	0.0804131	0.188332	-	-	-
abi-1|B0336.6|B0336.6	-0.779243	1.97121e-08	6.48012e-07	-0.714779	6.7342e-05	0.00106176	-	-	-
abl-1|M79.1|M79.1a	0.625919	0.0577679	0.149303	-0.163021	0.710878	0.823772	-	-	-
abl-1|M79.1|M79.1b	0.652019	0.0186353	0.0630633	-0.187915	0.609345	0.749925	-	-	-
abl-1|M79.1|M79.1c	0.627064	0.0545268	0.142922	-0.177308	0.683728	0.804195	-	-	-
abt-1|C24F3.5|C24F3.5	0.436442	0.0779219	0.18634	0.920908	0.0051964	0.0254052	-	-	-
abt-2|F12B6.1|F12B6.1	0.739547	8.55916e-05	0.000770354	0.761731	0.00230595	0.0140621	-	-	-
abt-3|F55G11.9	1.26638	0.000597986	0.00389354	1.61655	0.00210162	0.0131261	-	yes	-
abt-4|Y39D8C.1|Y39D8C.1	0.122973	0.655037	0.786555	0.274173	0.442991	0.613139	-	-	-
abt-5|Y53C10A.9|Y53C10A.9	0.938282	2.22688e-05	0.000242874	1.1338	0.000153822	0.00194621	-	-	-
abt-6|F56F4.6|F56F4.6	1.26742	0.37518	0.556226	3.12975	0.0979025	0.216441	-	-	-
abtm-1|Y74C10AR.3|Y74C10AR.3	0.595535	0.0107548	0.0408489	0.238947	0.43261	0.603779	-	-	-
abts-1|F52B5.1|F52B5.1a	-0.0244987	0.927283	0.959176	-0.563979	0.106579	0.229461	-	-	-
abts-1|F52B5.1|F52B5.1b	-0.0254762	0.924427	0.957346	-0.562723	0.107539	0.231162	-	-	-
abts-1|F52B5.1|F52B5.1c	-0.00700698	0.981769	0.989322	-0.662989	0.0991902	0.218289	-	-	-
abts-2|F52D10.1|F52D10.1	0.318821	0.184321	0.346184	-0.251617	0.44002	0.610473	-	-	-
abts-3|F57F10.1|F57F10.1a	0.0158704	0.936462	0.964557	0.0889204	0.743423	0.845236	-	-	-
abts-3|F57F10.1|F57F10.1b	0.201505	0.681789	0.80545	-0.10742	0.873489	0.927864	-	-	-
abts-3|F57F10.1|F57F10.1c	0.0391692	0.845455	0.911624	0.173309	0.526217	0.684719	-	-	-
abts-4|R03E9.3|R03E9.3a	0.434271	0.0855093	0.200033	0.285164	0.393673	0.567607	-	-	-
abts-4|R03E9.3|R03E9.3b	0.406222	0.120234	0.256141	0.242862	0.484237	0.649559	-	-	-
abts-4|R03E9.3|R03E9.3c	0.403291	0.123463	0.260629	0.24396	0.482885	0.648455	-	-	-
abts-4|R03E9.3|R03E9.3d	0.47282	0.250306	0.424287	0.082786	0.883939	0.934014	-	-	-
abu-1|AC3.3|AC3.3	2.75892	5.21106e-07	9.93328e-06	2.95011	5.28805e-05	0.000905771	Both	-	-
abu-10|F35A5.3|F35A5.3	3.50924	4.36655e-11	3.63305e-09	4.40848	1.49004e-09	3.61933e-07	Both	-	-
abu-11|T01D1.6|T01D1.6	3.18889	1.72006e-09	7.91628e-08	3.64221	3.37912e-07	2.13784e-05	Both	-	-
abu-2|F19G12.7|F19G12.7	5.30678	2.867e-11	2.54487e-09	2.84755	0.0086386	0.0371808	Both	-	-
abu-3|F31A3.1|F31A3.1	-0.217374	0.896064	0.941977	1.24492	0.56219	NA	-	-	-
abu-4|Y5H2A.3|Y5H2A.3	3.48534	4.50466e-08	1.29429e-06	3.12144	0.000433867	0.00416271	Both	-	-
abu-5|Y105C5A.4|Y105C5A.4	3.55667	4.54319e-06	6.31719e-05	3.68477	0.00168865	0.0112606	Both	-	-
abu-6|C03A7.7|C03A7.7	2.82275	8.26263e-07	1.46259e-05	3.72331	1.23175e-06	5.61684e-05	Both	-	-
abu-7|C03A7.8|C03A7.8	2.90595	2.61164e-07	5.57769e-06	3.52923	2.6936e-06	0.000102932	Both	-	-
abu-8|C03A7.14|C03A7.14	3.06591	6.67741e-09	2.61999e-07	3.99833	1.37659e-08	1.91886e-06	Both	-	-
abu-9|R09F10.2|R09F10.2	3.02952	9.28481e-07	1.61334e-05	2.79037	0.00082042	0.00657757	Both	-	-
AC3.12|AC3.12	1.18243	0.00202266	0.0106782	2.46162	2.9679e-06	0.000111333	-	yes	-
AC3.13|AC3.13	1.71717	0.000486055	0.00327321	0.943097	0.156803	0.301454	-	yes	-
AC3.14|AC3.14	-0.154132	0.897463	0.942774	0.425593	0.798625	NA	-	-	-
AC3.16|AC3.16	2.84207	3.16019e-05	0.000328267	2.56124	0.00898404	0.038318	Both	-	-
AC3.5|AC3.5|AC3.5	-0.831148	3.29099e-05	0.000340056	-1.02775	7.49407e-05	0.00114052	-	-	-
AC3.9|AC3.9	-0.117289	0.472102	0.643656	-0.56131	0.00937019	0.0395661	-	yes	-
AC7.3|AC7.3|AC7.3	0.57917	0.0457618	0.125472	1.39867	0.000247336	0.00278189	-	-	-
AC8.10|AC8.10|AC8.10	0.113381	0.808979	0.888993	-0.00749997	0.990899	0.995235	-	-	-
AC8.11|AC8.11|AC8.11	0.473224	0.116126	0.250164	0.120574	0.779595	0.86758	-	-	-
AC8.12|AC8.12|AC8.12	1.68024	0.00854153	0.0339574	1.16139	0.221802	0.38461	-	-	-
AC8.2|AC8.2	0.109685	0.699206	0.817571	1.05014	0.00497784	0.024666	-	yes	-
AC8.3|AC8.3|AC8.3	0.113381	0.808979	0.888993	-0.00749997	0.990899	0.995235	-	-	-
AC8.4|AC8.4|AC8.4	0.473224	0.116126	0.250164	0.120574	0.779595	0.86758	-	-	-
AC8.5|AC8.5	0.257035	0.57888	0.728419	0.286544	0.658863	0.785455	-	yes	-
AC8.6|AC8.6	-0.270214	0.262552	0.43801	-0.56634	0.0768523	0.182678	-	yes	-
AC8.7|AC8.7|AC8.7	1.68024	0.00854153	0.0339574	1.16139	0.221802	0.38461	-	-	-
AC8.9|AC8.9	-0.394064	0.0195626	0.065499	-0.644948	0.00365581	0.0197937	-	yes	-
acbp-1|C44E4.6|C44E4.6	-0.150348	0.475852	0.646905	-0.030621	0.910435	0.950051	-	-	-
acbp-3|F47B10.7|F47B10.7	0.190131	0.260218	0.435567	-0.00143798	0.994818	0.997145	-	-	-
acbp-4|F56C9.5|F56C9.5	-0.729233	0.00010779	0.000933633	-0.0671453	0.781816	0.868948	-	-	-
acbp-5|T12D8.3|T12D8.3	-0.680762	0.00434728	0.0197304	-0.804446	0.00954732	0.0400794	-	-	yes
acbp-6|Y17G7B.1|Y17G7B.1	-0.282791	0.340386	0.521612	-0.151371	0.689483	0.808367	-	-	-
acbp-7|F26A1.15|F26A1.15	-0.0514973	0.895896	0.941885	0.371366	0.478157	0.644009	-	-	-
acc-1|F58G6.4|F58G6.4	0.209485	0.601656	0.745228	0.00106751	0.9984	0.999174	-	-	-
acc-2|C53D6.3|C53D6.3	1.82041	0.000356179	0.00256278	1.35274	0.0483697	0.130244	-	-	-
acc-3|F55D10.5|F55D10.5	-0.196118	0.658623	0.789785	0.601826	0.330091	0.503426	-	-	-
acc-4|T27E9.9|T27E9.9	0.428711	0.121111	0.257088	0.547915	0.15534	0.299462	-	-	-
acd-1|C24G7.2|C24G7.2	1.51454	0.000225035	0.00174026	1.02201	0.0791679	0.186337	-	-	-
acdh-1|C55B7.4|C55B7.4a	-0.117966	0.644666	0.7789	-0.701526	0.033769	0.0999102	-	-	-
acdh-1|C55B7.4|C55B7.4b	-0.125986	0.64397	0.778279	-0.786097	0.0255321	0.0814009	-	-	-
acdh-10|T08G2.3|T08G2.3	0.311613	0.0372043	0.107301	0.107249	0.579781	0.727112	-	-	-
acdh-11|Y45F3A.3|Y45F3A.3a	0.0961847	0.333523	0.514723	-0.325514	0.0119973	0.0473959	-	-	-
acdh-11|Y45F3A.3|Y45F3A.3b	0.0960523	0.330044	0.511114	-0.339976	0.00801937	0.0351576	-	-	-
acdh-12|E04F6.5|E04F6.5a	-0.146536	0.172946	0.330853	-0.447886	0.00136083	0.00963224	-	-	-
acdh-12|E04F6.5|E04F6.5b	-0.148925	0.198579	0.36473	-0.474662	0.00162316	0.0109429	-	-	-
acdh-13|C28C12.9|C28C12.9a	-0.233649	0.0203152	0.0673474	-0.391494	0.00280069	0.0162664	-	-	-
acdh-13|C28C12.9|C28C12.9b	-0.227018	0.029997	0.0913354	-0.393488	0.00402924	0.0211941	-	-	-
acdh-13|C28C12.9|C28C12.9c	-0.210262	0.103879	0.23099	-0.329959	0.0494991	0.13237	-	-	-
acdh-2|C17C3.12|C17C3.12a	-1.45089	4.45935e-05	0.000445116	-1.52698	0.000882686	0.006963	-	-	-
acdh-2|C17C3.12|C17C3.12b	-1.34129	0.000285207	0.00212764	-1.50169	0.00169436	0.0112895	-	-	-
acdh-2|C17C3.12|C17C3.12c	-1.48173	4.62649e-05	0.000458574	-1.60129	0.000658828	0.00563368	-	-	-
acdh-3|K06A5.6|K06A5.6	-0.308148	0.11652	0.250738	-0.915411	0.000312988	0.00329693	-	-	-
acdh-4|T10E9.9|T10E9.9	0.053224	0.715436	0.82871	0.53518	0.00562984	0.0268903	-	-	-
acdh-5|C37A2.3|C37A2.3	0.0475924	0.83879	0.907662	0.755805	0.0129492	0.0501269	-	-	-
acdh-6|C02D5.1|C02D5.1	2.29077	3.13331e-06	4.57076e-05	2.34329	0.000732924	0.00608837	Both	-	-
acdh-7|T25G12.5|T25G12.5	0.214868	0.266304	0.441976	0.0132452	0.95775	0.97824	-	-	-
acdh-8|K05F1.3|K05F1.3	-0.114748	0.278617	0.456346	-0.0731701	0.60005	0.74302	-	-	-
acdh-9|F28A10.6|F28A10.6	-0.431895	0.000314169	0.00230797	-0.527143	0.000719247	0.00600793	-	-	-
ace-1|W09B12.1|W09B12.1	-0.179625	0.609306	0.750555	-0.241058	0.604101	0.745754	-	-	-
ace-2|Y44E3A.2|Y44E3A.2	-0.191863	0.565635	0.717703	-0.109239	0.807413	0.885721	-	-	-
ace-3|Y48B6A.8|Y48B6A.8	0.910829	0.062917	0.158772	0.637441	0.350895	0.525486	-	-	-
ace-4|Y48B6A.7|Y48B6A.7	-1.07704	0.0267282	0.0834313	-0.303155	0.656297	0.783472	-	-	-
acin-1|C43E11.1|C43E11.1	-0.155362	0.164576	0.319533	-0.353673	0.0153597	0.0567244	-	-	-
acl-1|F59F4.4|F59F4.4	-0.624959	6.56294e-06	8.64555e-05	-0.622382	0.000617783	0.00536879	-	-	-
acl-11|F28B3.9|F28B3.9	-0.264219	0.298891	0.477848	-0.68481	0.0396005	0.112457	-	-	-
acl-12|C01C10.3|C01C10.3	-0.217953	0.569624	0.720998	-0.415343	0.404283	0.577365	-	-	-
acl-13|F08G5.2|F08G5.2	0.0434498	0.768558	0.863594	0.694288	0.000591259	0.00519465	-	-	-
acl-14|K07B1.5|K07B1.5a	0.119476	0.702774	0.819952	-0.321053	0.428737	0.600148	-	-	-
acl-14|K07B1.5|K07B1.5b	0.103487	0.760416	0.858602	-0.368804	0.401743	0.575284	-	-	-
acl-2|T06E8.1|T06E8.1	-0.604101	0.0211053	0.0693189	-1.06552	0.00168643	0.0112549	-	-	-
acl-3|ZK809.2|ZK809.2	-0.56487	2.39041e-06	3.63658e-05	-0.701245	6.37805e-06	0.000193415	-	-	-
acl-4|F49H12.6|F49H12.6a	-0.348037	0.0485389	0.130811	-0.542427	0.0179481	0.0633364	-	-	-
acl-4|F49H12.6|F49H12.6b	-0.335855	0.0424723	0.118436	-0.475862	0.0270642	0.0848735	-	-	-
acl-5|R07E3.5|R07E3.5a	-0.622906	0.00263287	0.013153	-0.484522	0.0705159	0.171573	-	-	-
acl-5|R07E3.5|R07E3.5b	-0.638938	0.000444853	0.0030603	-0.625404	0.00793663	0.0348467	-	-	-
acl-6|F08F3.2|F08F3.2a	-0.341086	0.0949942	0.216569	-0.677929	0.010403	0.0427569	-	-	-
acl-6|F08F3.2|F08F3.2b	-0.353408	0.116311	0.250436	-0.716249	0.0142724	0.0538931	-	-	-
acl-7|Y46G5A.21|Y46G5A.21	-0.740976	0.00561701	0.0242134	-0.606299	0.0806186	0.188571	-	-	-
acl-8|T05H4.1|T05H4.1	-0.368021	0.0379844	0.109028	-0.437788	0.058913	0.150116	-	-	-
acl-9|ZK40.1|ZK40.1	-0.129111	0.264436	0.439872	-0.500319	0.000878584	0.00693511	-	-	-
acn-1|C42D8.5|C42D8.5a	2.16722	8.56293e-07	1.50843e-05	1.13523	0.0567538	0.14627	-	-	-
acn-1|C42D8.5|C42D8.5b	1.82983	4.71857e-06	6.50439e-05	0.528789	0.312658	0.486395	-	-	-
aco-1|ZK455.1|ZK455.1	-0.538387	1.92568e-06	3.01765e-05	-0.846362	8.00042e-09	1.30866e-06	-	-	-
aco-2|F54H12.1|F54H12.1a	-0.124257	0.483466	0.65236	-0.596628	0.0094222	0.0396832	-	-	-
aco-2|F54H12.1|F54H12.1b	-0.140204	0.564848	0.717378	-0.751226	0.017201	0.0613895	-	-	-
aco-2|F54H12.1|F54H12.1c	-0.138081	0.573123	0.724144	-0.757133	0.0168067	0.0604883	-	-	-
acox-1|F08A8.1|F08A8.1a	-0.143266	0.459228	0.632894	-0.497327	0.0479493	0.129382	-	-	-
acox-1|F08A8.1|F08A8.1b	-0.136916	0.465726	0.638165	-0.511737	0.0353532	0.103413	-	-	-
acox-1|F08A8.1|F08A8.1c	-0.136258	0.468341	0.640649	-0.513599	0.0355078	0.103716	-	-	-
acp-1|ZK563.6|ZK563.6	-0.635131	0.000317386	0.00233027	-0.64832	0.00484045	0.0241786	-	-	-
acp-2|F14E5.4|F14E5.4	0.490645	0.0438766	0.121516	0.471244	0.135443	0.271339	-	-	-
acp-3|F14E5.3|F14E5.3	-0.412688	0.0848206	0.199005	0.276127	0.374651	0.549622	-	-	-
acp-4|F14E5.6|F14E5.6	0.508003	0.209088	0.377572	1.60883	0.00302279	0.0172061	-	-	-
acp-5|F13D11.1|F13D11.1	0.685924	0.000758097	0.00472986	0.114485	0.672543	0.795962	-	-	-
acp-6|Y73B6BL.24|Y73B6BL.24	-1.82307	5.48169e-12	6.42288e-10	-1.42888	2.83993e-05	0.000578672	-	-	-
acp-7|Y73B6BL.25|Y73B6BL.25	-2.16608	1.08484e-10	7.71868e-09	-1.24588	0.00371013	0.0199957	-	-	-
acr-10|R02E12.8|R02E12.8	0.328738	0.475895	0.646929	1.29572	0.0726827	0.175332	-	-	-
acr-11|D2092.3|D2092.3	-0.123762	0.643713	0.778175	-0.314749	0.379547	0.554548	-	-	-
acr-12|R01E6.4|R01E6.4	0.945752	0.000217076	0.00168432	1.81436	2.46473e-07	1.68903e-05	-	-	-
acr-14|T05C12.2|T05C12.2	0.628965	0.214715	0.383877	0.97016	0.21145	0.372104	-	-	-
acr-15|F25G6.4|F25G6.4	-0.175784	0.35907	0.540371	-0.0986209	0.698449	0.814713	-	-	-
acr-16|F25G6.3|F25G6.3a	-0.374911	0.09647	0.219034	-0.173684	0.57523	0.723958	-	-	-
acr-16|F25G6.3|F25G6.3b	-0.24492	0.421344	0.599009	-0.238572	0.579288	0.726793	-	-	-
acr-17|F53E10.2|F53E10.2a	0.225464	0.672294	0.798606	0.533875	0.447268	0.616589	-	-	-
acr-17|F53E10.2|F53E10.2b	0.193309	0.624485	0.762815	0.666925	0.197337	0.35449	-	-	-
acr-18|F28F8.1|F28F8.1	-0.47663	0.0584806	0.150612	-0.537714	0.108271	0.232247	-	-	-
acr-19|C31H5.3|C31H5.3a	0.0382158	0.943017	0.968402	0.824554	0.26805	0.438522	-	-	-
acr-19|C31H5.3|C31H5.3b	-0.0300728	0.957498	0.975755	0.950773	0.226863	0.391469	-	-	-
acr-2|K11G12.2|K11G12.2	1.49129	1.33273e-05	0.000156659	1.62293	0.000741521	0.00613757	-	-	-
acr-20|R06A4.10|R06A4.10a	0.129839	0.610676	0.751762	0.543807	0.115353	0.242789	-	-	-
acr-20|R06A4.10|R06A4.10b	0.275639	0.414983	0.592907	0.714006	0.124683	0.255714	-	-	-
acr-20|R06A4.10|R06A4.10c	0.242374	0.470833	0.642612	0.67026	0.155024	0.299136	-	-	-
acr-21|F27B3.2|F27B3.2	1.11489	0.0822461	0.194382	1.11012	0.227717	0.392372	-	-	-
acr-23|F59B1.9|F59B1.9	0.469753	0.375535	0.556397	0.745407	0.308932	0.482772	-	-	-
acr-24|Y73F8A.30|Y73F8A.30	0.629567	0.102076	0.228092	0.6478	0.239186	0.405707	-	-	-
acr-25|Y73B6BL.42|Y73B6BL.42	-0.155328	0.598339	0.742994	-0.260268	0.524907	0.68353	-	-	-
acr-3|K11G12.7|K11G12.7	0.68878	0.0740436	0.179033	0.684827	0.189027	0.343817	-	-	-
acr-5|K03F8.2|K03F8.2	-0.137321	0.747886	0.850858	0.261056	0.671121	0.794816	-	-	-
acr-6|ZK973.5|ZK973.5	1.04687	0.0348844	0.102314	1.07394	0.133486	0.26858	-	-	-
acr-7|T09A5.3|T09A5.3	0.320156	0.291359	0.469242	0.913742	0.0287508	0.0887001	-	-	-
acr-8|ZC504.2|ZC504.2	0.685393	0.0336471	0.0996116	0.617179	0.168928	0.317111	-	-	-
acr-9|C40C9.2|C40C9.2	0.619885	0.225096	0.39654	1.13682	0.102355	0.223027	-	-	-
acs-1|F46E10.1|F46E10.1a	-0.984302	0.0038833	0.017989	-1.29078	0.00345751	0.0189931	-	-	-
acs-1|F46E10.1|F46E10.1b	-1.17957	0.00466039	0.020866	-1.56469	0.00379639	0.0203355	-	-	-
acs-1|F46E10.1|F46E10.1c	-1.1833	0.00488293	0.0216707	-1.56745	0.00398247	0.0210564	-	-	-
acs-10|AH10.1|AH10.1	0.314183	0.129695	0.270145	0.792218	0.00335927	0.018603	-	-	-
acs-11|F41C3.3|F41C3.3	-0.353263	0.0289899	0.0888728	-0.503511	0.0160531	0.0585795	-	-	-
acs-12|F25C8.4|F25C8.4	0.619694	0.0129448	0.0473302	0.724713	0.0253647	0.0810772	-	-	-
acs-13|Y65B4BL.5|Y65B4BL.5	-0.753229	3.16287e-05	0.000328278	-0.903936	0.000116503	0.00158523	-	-	-
acs-14|F11A3.1|F11A3.1	-0.30683	0.0980353	0.221552	-0.411051	0.0866633	0.198683	-	-	-
acs-15|R07C3.4|R07C3.4	0.229349	0.126559	0.265223	0.652413	0.00128197	0.00923657	-	-	-
acs-16|F47G6.2|F47G6.2	1.17025	0.000216852	0.00168309	1.89364	5.52228e-06	0.000173913	-	-	-
acs-17|C46F4.2|C46F4.2	0.138325	0.724036	0.834004	0.252357	0.619462	0.757476	-	-	-
acs-18|R09E10.3|R09E10.3	0.227765	0.112241	0.243851	0.584594	0.00194042	0.0124099	-	-	-
acs-19|C36A4.9|C36A4.9a	-0.615884	6.00342e-05	0.000570906	-1.11718	1.89909e-08	2.32952e-06	-	-	-
acs-19|C36A4.9|C36A4.9b	-0.634893	0.00107063	0.00632753	-1.24248	8.65147e-07	4.34469e-05	-	-	-
acs-2|F28F8.2|F28F8.2	-0.79316	NA	NA	-0.350616	NA	NA	-	-	-
acs-20|F28D1.9|F28D1.9	1.7447	2.26429e-10	1.43003e-08	1.43745	8.74392e-05	0.00127611	-	-	-
acs-21|C50H11.1|C50H11.1	-0.103671	0.738366	0.844191	-0.366713	0.364146	0.538943	-	-	-
acs-22|D1009.1|D1009.1a	0.486308	0.0730516	0.177336	0.0432725	0.902441	0.945263	-	-	-
acs-22|D1009.1|D1009.1b	0.373768	0.480635	0.650464	1.76882	0.0132905	0.0510499	-	-	-
acs-3|T08B1.6|T08B1.6	-0.577908	0.172552	0.330395	-0.947346	0.0807885	0.188751	-	-	-
acs-4|F37C12.7|F37C12.7	0.0715136	0.74543	0.849258	-0.122141	0.668416	0.792722	-	-	-
acs-5|Y76A2B.3|Y76A2B.3	-0.399262	0.0493294	0.13248	-0.491972	0.0615808	0.155077	-	-	-
acs-6|ZK1127.2|ZK1127.2	0.0223521	0.913515	0.951173	0.393634	0.142099	0.280686	-	-	-
acs-7|C01G6.7|C01G6.7	0.65839	0.0503131	0.134545	0.782202	0.0738286	0.177381	-	-	-
acs-9|T20F7.7|T20F7.7	0.172676	0.542669	0.699329	0.392641	0.297641	0.470794	-	-	-
act-1|T04C12.6|T04C12.6	0.174586	0.291236	0.469163	0.0113274	0.957714	0.97824	-	-	-
act-2|T04C12.5|T04C12.5	-0.0457886	0.784764	0.873625	-0.0601247	0.781243	0.8686	-	-	-
act-3|T04C12.4|T04C12.4	0.171769	0.28186	0.459249	0.0161522	0.937538	0.966689	-	-	-
act-4|M03F4.2|M03F4.2a	0.405002	0.0101005	0.0388024	0.359485	0.0772926	0.183404	-	-	-
act-4|M03F4.2|M03F4.2b	0.343866	0.160933	0.314274	0.0140402	0.964644	0.981772	-	-	-
act-4|M03F4.2|M03F4.2c	0.343449	0.159956	0.312894	0.0176748	0.955404	0.977192	-	-	-
act-5|T25C8.2|T25C8.2	-0.290406	0.12583	0.264186	-0.692025	0.00475944	0.0238877	-	-	-
acy-1|F17C8.1|F17C8.1	0.146742	0.603883	0.74659	0.190352	0.613398	0.753254	-	-	-
acy-2|C10F3.3|C10F3.3	0.68597	0.0679347	0.168015	0.528887	0.311368	0.485389	-	-	-
acy-3|C44F1.5|C44F1.5	0.619928	0.00196762	0.0104387	0.183013	0.504303	0.666936	-	-	-
acy-4|T01C2.1|T01C2.1	-0.277374	0.158294	0.31038	-0.258378	0.329033	0.502472	-	-	-
ada-2|F32A5.1|F32A5.1a	-0.438865	0.00114718	0.00669464	-0.528003	0.00267149	0.0157143	-	-	-
ada-2|F32A5.1|F32A5.1b	-0.527223	0.0945435	0.21585	-0.780704	0.0570594	0.146824	-	-	-
adbp-1|VW02B12L.4|VW02B12L.4	-0.603375	0.00230123	0.0118223	-0.258542	0.31044	0.48445	-	-	-
add-1|F39C12.2|F39C12.2a	0.744174	0.00049916	0.00334647	-0.0656613	0.818314	0.893445	-	-	-
add-1|F39C12.2|F39C12.2b	0.622474	0.00560814	0.0241852	-0.10051	0.737161	0.841387	-	-	-
add-1|F39C12.2|F39C12.2c	0.633392	0.00471725	0.0210799	-0.122298	0.681829	0.802655	-	-	-
add-1|F39C12.2|F39C12.2d	0.808122	0.00274034	0.013564	-0.0303315	0.933906	0.964087	-	-	-
add-1|F39C12.2|F39C12.2e	0.61121	0.00891975	0.0352309	-0.134329	0.665745	0.790434	-	-	-
add-2|F57F5.4|F57F5.4a	-0.612207	0.00222064	0.0115078	-0.5303	0.0407828	0.115	-	-	-
add-2|F57F5.4|F57F5.4b	-0.700745	0.0026774	0.0133235	-0.585339	0.0534606	0.140033	-	-	-
adm-2|C04A11.4|C04A11.4	0.847747	0.00602567	0.0256011	0.0797749	0.844724	0.910768	-	-	-
adm-4|ZK154.7|ZK154.7	-0.597618	0.000160177	0.00130674	-0.965311	3.47664e-06	0.000124697	-	-	-
adpr-1|Y73E7A.9|Y73E7A.9	0.350733	0.238182	0.410518	-0.21631	0.595068	0.739204	-	-	-
adr-1|H15N14.1|H15N14.1c	0.170104	0.249109	0.423072	-0.179374	0.336066	0.509697	-	-	-
adr-1|H15N14.1|H15N14.1d	0.186222	0.303948	0.483541	-0.198771	0.380624	0.555666	-	-	-
adr-1|H15N14.1|H15N14.1e	0.184236	0.275384	0.45256	-0.15111	0.474282	0.641011	-	-	-
adr-1|H15N14.1|H15N14.1f	0.183175	0.233085	0.404545	-0.152581	0.424293	0.59631	-	-	-
adr-1|H15N14.1|H15N14.1g	0.518703	0.671568	0.798113	0.566352	0.731732	0.83761	-	-	-
adr-2|T20H4.4|T20H4.4	-0.0986204	0.790819	0.877302	-0.618132	0.193808	0.349842	-	-	-
ads-1|Y50D7A.7|Y50D7A.7	0.0441208	0.788093	0.875457	-0.127294	0.548699	0.70279	-	-	-
adt-1|C02B4.1|C02B4.1	5.04051	NA	NA	2.26163	NA	NA	-	-	-
adt-2|F08C6.1|F08C6.1a	0.140441	0.435455	0.611164	-0.0123093	0.958105	0.978486	-	-	-
adt-2|F08C6.1|F08C6.1b	0.205344	0.469354	0.641279	-0.249892	0.502738	0.665354	-	-	-
adt-2|F08C6.1|F08C6.1c	0.291156	0.280824	0.458168	-0.060537	0.866242	0.923452	-	-	-
aex-1|D2030.10|D2030.10a	0.222704	0.280388	0.457692	-0.23976	0.377787	0.552945	-	-	-
aex-1|D2030.10|D2030.10b	0.203865	0.341261	0.522435	-0.226199	0.429885	0.601447	-	-	-
aex-2|T14B1.2|T14B1.2	0.223151	0.453266	0.627201	-0.153982	0.702191	0.817446	-	-	-
aex-3|C02H7.3|C02H7.3a	0.768827	0.00181564	0.00974837	0.566884	0.0872403	0.19954	-	-	-
aex-3|C02H7.3|C02H7.3b	0.715989	0.00700522	0.0289968	0.741829	0.0371634	0.10729	-	-	-
aex-4|T14G12.2|T14G12.2	-0.286573	0.214619	0.383786	0.132468	0.656073	0.783399	-	-	-
aex-5|F32A7.6|F32A7.6	-0.254617	0.109371	0.239654	-0.342797	0.10568	0.228165	-	-	-
aex-6|Y87G2A.4|Y87G2A.4	0.34421	0.0580099	0.149827	0.183558	0.448081	0.617294	-	-	-
afd-1|W03F11.6|W03F11.6a	0.207226	0.412048	0.590393	-0.116736	0.725015	0.833612	-	-	-
afd-1|W03F11.6|W03F11.6b	0.176736	0.634992	0.771261	-0.261671	0.592501	0.737218	-	-	-
afd-1|W03F11.6|W03F11.6c	0.793562	0.0346039	0.101723	0.272767	0.59228	0.737023	-	-	-
afd-1|W03F11.6|W03F11.6d	1.41267	0.00482399	0.0214487	0.79315	0.239947	0.406788	-	-	-
aff-1|C44B7.3|C44B7.3	1.6756	1.24272e-07	2.98897e-06	1.23548	0.00609772	0.0285099	-	-	-
age-1|B0334.8|B0334.8	-0.608048	0.0061888	0.0261679	-0.910798	0.00159213	0.01079	-	-	-
agef-1|Y6B3A.1|Y6B3A.1a	0.369799	0.138815	0.283523	-0.233778	0.477593	0.643581	-	-	-
agef-1|Y6B3A.1|Y6B3A.1b	1.40672	0.0100373	0.0386118	1.23059	0.0931378	0.208805	-	-	-
agef-1|Y6B3A.1|Y6B3A.1c	0.344616	0.0812494	0.192626	-0.26875	0.300012	0.473081	-	-	-
agl-1|R06A4.8|R06A4.8	-0.321918	0.0967315	0.219452	-0.441516	0.0786209	0.185516	-	-	-
agmo-1|BE10.2|BE10.2	3.11964	7.21416e-10	3.76833e-08	2.60855	0.000147807	0.00188945	Both	-	-
agr-1|F41G3.12|F41G3.12	0.59134	0.00517082	0.0227134	0.227524	0.43442	0.60565	-	-	-
ags-3|F32A6.4|F32A6.4a	-0.197623	0.177137	0.336547	-0.204426	0.289378	0.461414	-	-	-
ags-3|F32A6.4|F32A6.4b	-0.140827	0.634099	0.770542	-0.659995	0.0932696	0.208979	-	-	-
ags-3|F32A6.4|F32A6.4c	-0.390759	0.485783	0.654386	-0.215295	0.779767	0.86764	-	-	-
agt-1|Y62E10A.5|Y62E10A.5a	-0.378859	0.0031066	0.0150117	-0.274737	0.0962315	0.213748	-	-	-
agt-1|Y62E10A.5|Y62E10A.5b	-0.372091	0.00300879	0.0146137	-0.276227	0.087545	0.200051	-	-	-
agt-2|F09E5.13|F09E5.13	-0.5672	6.5176e-06	8.60713e-05	-0.557274	0.000644263	0.00553789	-	-	-
AH10.2|AH10.2|AH10.2	4.62252	0.000335772	0.00243703	4.94223	0.0028115	0.0163099	Both	-	-
AH10.3|AH10.3|AH10.3	0.0702126	0.928932	0.960208	-0.712188	0.510733	0.671911	-	-	-
AH10.4|AH10.4|AH10.4	0.910842	0.0818216	0.193623	1.70757	0.0112127	0.0451765	-	-	-
AH6.3|AH6.3|AH6.3	-0.226722	0.451775	0.625922	0.821568	0.0355494	0.103818	-	-	-
AH9.1|AH9.1|AH9.1	0.21087	0.529439	0.689093	0.670977	0.143756	0.283161	-	-	-
AH9.3|AH9.3|AH9.3	-0.420671	0.0385372	0.110082	-0.501726	0.0554824	0.143809	-	-	-
AH9.4|AH9.4|AH9.4	0.409395	0.432126	0.608546	1.60358	0.0440215	0.121688	-	-	-
AH9.6|AH9.6|AH9.6	0.818793	0.0103886	0.0397241	0.591023	0.171431	0.320485	-	-	-
AH9.7|AH9.7|AH9.7	0.449327	0.184569	0.34632	0.719446	0.128423	0.261266	-	-	-
aha-1|C25A1.11|C25A1.11a	0.00656088	0.967226	0.981082	-0.596533	0.00494051	0.0245513	-	-	-
aha-1|C25A1.11|C25A1.11b	0.0403209	0.801733	0.884129	-0.555499	0.00884866	0.0378737	-	-	-
ahcy-1|K02F2.2|K02F2.2	0.0321761	0.865936	0.922989	-0.235132	0.339482	0.513587	-	-	-
ahr-1|C41G7.5|C41G7.5a	0.117876	0.77653	0.86858	0.870151	0.123345	0.253813	-	-	-
ahr-1|C41G7.5|C41G7.5b	0.334387	0.418577	0.596369	0.91678	0.0987403	0.217731	-	-	-
ain-1|C06G1.4|C06G1.4	0.392583	0.0553872	0.144663	0.401071	0.132818	0.267567	-	-	-
ain-2|B0041.2|B0041.2a	0.603805	0.011936	0.0444629	0.10579	0.734895	0.839621	-	-	-
ain-2|B0041.2|B0041.2b	0.24475	0.114547	0.247516	0.114375	0.570083	0.720103	-	-	-
ain-2|B0041.2|B0041.2c	0.561512	0.0155821	0.0548454	0.0840698	0.782379	0.86927	-	-	-
aip-1|F58E10.4|F58E10.4	0.810946	0.00364657	0.0170813	0.322649	0.371486	0.54635	-	-	-
aipl-1|K08F9.2|K08F9.2	-0.462269	1.65009e-06	2.64238e-05	-0.696818	2.60636e-08	2.98793e-06	-	-	-
air-1|K07C11.2|K07C11.2	-0.445653	6.15846e-05	0.000582829	-0.639026	9.64684e-06	0.000256966	-	-	-
air-2|B0207.4|B0207.4	-0.870466	2.07834e-07	4.55683e-06	-0.88982	4.33201e-05	0.000784825	-	-	-
ajm-1|C25A11.4|C25A11.4a	0.835333	0.0177354	0.0605473	0.346575	0.456758	0.625494	-	-	-
ajm-1|C25A11.4|C25A11.4b	0.599264	0.0598227	0.153081	0.535906	0.205755	0.3652	-	-	-
ajm-1|C25A11.4|C25A11.4c	0.703132	0.0596949	0.152891	0.322266	0.515574	0.675844	-	-	-
ajm-1|C25A11.4|C25A11.4d	0.807065	0.00966678	0.0374801	0.488768	0.232775	0.398651	-	-	-
ajm-1|C25A11.4|C25A11.4e	0.765532	0.117888	0.252575	0.371398	0.569945	0.719966	-	-	-
aka-1|D1022.7|D1022.7a	-0.511205	0.0169856	0.0586617	-0.659382	0.0174222	0.0620258	-	-	-
aka-1|D1022.7|D1022.7b	-0.53843	0.119929	0.255685	-0.869877	0.0539791	0.14112	-	-	-
aka-1|D1022.7|D1022.7c	-0.206854	0.641335	0.776453	-0.212926	0.70411	0.818886	-	-	-
akt-1|C12D8.10|C12D8.10a	-0.39484	0.0024079	0.012233	-0.706111	3.15538e-05	0.000625289	-	-	-
akt-1|C12D8.10|C12D8.10b	-0.378619	0.0219096	0.0713277	-0.766384	0.000353116	0.0035858	-	-	-
akt-1|C12D8.10|C12D8.10c	-0.415187	0.159179	0.311726	-1.35787	0.000696823	0.00587462	-	-	-
akt-2|F28H6.1|F28H6.1a	0.475334	0.0222067	0.0720379	0.437397	0.110697	0.236008	-	-	-
akt-2|F28H6.1|F28H6.1b	0.467094	0.0242387	0.0773137	0.44713	0.102192	0.222813	-	-	-
aldo-1|T05D4.1|T05D4.1	0.0571272	0.673027	0.799029	-0.167806	0.339438	0.513563	-	-	-
aldo-2|F01F1.12|F01F1.12a	-0.295032	0.0562599	0.146367	-0.392017	0.0495567	0.132469	-	-	-
aldo-2|F01F1.12|F01F1.12b	-0.302274	0.00660537	0.0276252	-0.616575	1.86603e-05	0.000423882	-	-	-
alg-1|F48F7.1|F48F7.1a	0.221588	0.410817	0.589321	-0.200412	0.592275	0.737023	-	-	-
alg-1|F48F7.1|F48F7.1b	0.285467	0.22718	0.398632	0.576889	0.0615555	0.155029	-	-	-
alg-2|T07D3.7|T07D3.7a	-0.55631	0.0186258	0.0630478	-0.617624	0.0451517	0.123794	-	-	-
alg-2|T07D3.7|T07D3.7b	-0.773205	0.0440424	0.121843	-1.06353	0.0385894	0.110275	-	-	-
alh-1|F54D8.3|F54D8.3a	0.0259493	0.868784	0.924601	-0.277313	0.171693	0.320755	-	-	-
alh-1|F54D8.3|F54D8.3b	0.0242871	0.876219	0.92868	-0.281927	0.161524	0.307352	-	-	-
alh-10|C54D1.4|C54D1.4	0.306166	0.10319	0.229958	-0.266191	0.27517	0.446705	-	-	-
alh-11|F42G9.5|F42G9.5a	0.045417	0.724104	0.834045	-0.452954	0.00737922	0.0329393	-	-	-
alh-11|F42G9.5|F42G9.5b	0.027413	0.823568	0.897839	-0.484153	0.0025717	0.0152715	-	-	-
alh-12|Y69F12A.2|Y69F12A.2a	0.00211099	0.990416	0.9941	-0.486029	0.0326171	0.0972645	-	-	-
alh-12|Y69F12A.2|Y69F12A.2b	0.00308068	0.985745	0.991646	-0.513961	0.0217351	0.0726764	-	-	-
alh-13|T22H6.2|T22H6.2a	1.00749	0.00605616	0.025705	-0.35425	0.460101	0.628314	-	-	-
alh-13|T22H6.2|T22H6.2b	0.987488	0.00924191	0.0361954	-0.373801	0.451769	0.620633	-	-	-
alh-2|K04F1.15|K04F1.15	-2.44979	0.0144793	0.051705	-1.61268	0.271026	0.441976	-	-	-
alh-3|F36H1.6|F36H1.6	-0.250889	0.0824853	0.194851	-0.518031	0.00561939	0.0268525	-	-	-
alh-4|T05H4.13|T05H4.13a	-0.0694394	0.525987	0.686361	-0.14169	0.324805	0.498333	-	-	-
alh-4|T05H4.13|T05H4.13b	-0.129111	0.230905	0.402017	-0.229363	0.104691	0.226625	-	-	-
alh-4|T05H4.13|T05H4.13c	-0.0911226	0.374674	0.555703	-0.191574	0.152344	0.295452	-	-	-
alh-5|T08B1.3|T08B1.3	-0.751133	0.00715929	0.0295189	-0.78928	0.0307471	0.0932091	-	-	-
alh-6|F56D12.1|F56D12.1a	-0.323734	0.0024108	0.0122424	-0.480207	0.000581393	0.00513376	-	-	-
alh-6|F56D12.1|F56D12.1b	-0.383628	0.0129521	0.0473428	-0.771735	0.000141845	0.00183943	-	-	-
alh-6|F56D12.1|F56D12.1c	-0.343617	0.00110279	0.00649043	-0.507127	0.000212608	0.00249565	-	-	-
alh-6|F56D12.1|F56D12.1d	-0.333424	0.00205331	0.010805	-0.497112	0.000412941	0.00401056	-	-	-
alh-7|F45H10.1|F45H10.1	0.153578	0.37057	0.551665	0.165119	0.455004	0.623644	-	-	yes
alh-8|F13D12.4|F13D12.4a	-0.0438579	0.752736	0.853894	-0.308694	0.0861872	0.197817	-	-	-
alh-8|F13D12.4|F13D12.4b	-0.02019	0.888654	0.937232	-0.214289	0.25093	0.41918	-	-	-
alh-9|F01F1.6|F01F1.6	-0.756611	1.30442e-07	3.09941e-06	-0.929215	5.54513e-07	3.11955e-05	-	-	-
alp-1|T11B7.4|T11B7.4a	0.372193	0.0652061	0.162939	0.216621	0.412114	0.584954	-	-	-
alp-1|T11B7.4|T11B7.4b	0.378043	0.152314	0.302461	0.123776	0.717246	0.828469	-	-	-
alp-1|T11B7.4|T11B7.4c	0.411457	0.150977	0.300483	0.149508	0.687589	0.806803	-	-	-
alp-1|T11B7.4|T11B7.4d	0.413455	0.150754	0.300111	0.159892	0.668479	0.792751	-	-	-
alp-1|T11B7.4|T11B7.4e	0.408989	0.157493	0.309335	0.149774	0.689906	0.808619	-	-	-
alr-1|R08B4.2|R08B4.2	0.75088	0.247749	0.421412	0.632482	0.5039	0.666461	-	-	-
alx-1|R10E12.1|R10E12.1a	0.542177	0.00496407	0.0219829	0.232565	0.354436	0.529042	-	-	-
alx-1|R10E12.1|R10E12.1b	0.541112	0.00709743	0.0293207	0.241217	0.35615	0.530635	-	-	-
alx-1|R10E12.1|R10E12.1c	0.579139	0.00251817	0.0126717	0.276412	0.2685	0.439026	-	-	-
alx-1|R10E12.1|R10E12.1d	0.512443	0.0239281	0.076543	0.143222	0.628675	0.764286	-	-	-
aly-1|C01F6.5|C01F6.5	1.15213	5.4253e-08	1.49977e-06	0.926745	0.000701163	0.00590411	-	-	-
aly-2|F23B2.6|F23B2.6	-0.490899	0.000518341	0.00345241	-0.668664	0.000259641	0.00287742	-	-	-
aly-3|M18.7	-0.135755	0.135308	0.278072	-0.396992	0.000826477	0.00661532	-	-	-
aly-3|M18.7|M18.7a	-0.189114	0.055211	0.14436	-0.414669	0.00116096	0.00856593	-	-	-
ama-1|F36A4.7|F36A4.7	0.366857	0.0696723	0.171115	0.14293	0.585069	0.731463	-	-	-
aman-1|F55D10.1|F55D10.1	-0.486539	0.0100606	0.0386781	-0.879058	0.000367366	0.00368764	-	-	-
aman-2|F58H1.1|F58H1.1a	-0.164282	0.402386	0.581673	-0.6289	0.0138382	0.0526546	-	-	-
aman-2|F58H1.1|F58H1.1b	-0.16018	0.388022	0.568272	-0.585754	0.0152974	0.0565707	-	-	-
aman-3|F48C1.1|F48C1.1	1.05713	4.12032e-07	8.1903e-06	1.15444	3.59802e-05	0.000683736	-	-	-
amph-1|F58G6.1|F58G6.1	0.367876	0.0855491	0.20009	0.0765977	0.783459	0.870144	-	-	-
amt-1|C05E11.4|C05E11.4	-3.1729	1.39642e-10	9.43615e-09	-1.16728	0.065761	0.162862	-	-	-
amt-2|F49E11.3|F49E11.3	1.08871	0.00295406	0.0143865	1.89345	0.000574442	0.005095	-	-	-
amt-3|M195.3|M195.3	0.42039	0.279691	0.457168	0.220506	0.685036	0.805039	-	-	-
amt-4|C05E11.5|C05E11.5	-1.13799	0.000497863	0.0033404	-1.88915	1.00534e-05	0.000265205	-	-	-
amx-1|R13G10.2|R13G10.2	-0.630163	0.00331661	0.0158194	-0.872413	0.00187956	0.0121692	-	-	-
amx-2|B0019.1|B0019.1	1.02984	0.000855148	0.00522436	1.19466	0.00317433	0.0178083	-	-	-
amx-3|F25C8.2|F25C8.2a	0.310234	0.246988	0.420727	-0.458224	0.193901	0.349932	-	-	-
amx-3|F25C8.2|F25C8.2b	0.347671	0.191874	0.355818	-0.401551	0.252568	0.421284	-	-	-
anc-1|ZK973.6|ZK973.6	0.382259	0.25219	0.426624	0.632958	0.142334	0.280988	-	-	-
ani-1|Y49E10.19|Y49E10.19	-0.231718	0.360793	0.542102	-0.77143	0.0188235	0.0655166	-	-	-
ani-2|K10B2.5|K10B2.5	-0.461696	0.0173483	0.0595681	-0.584761	0.0206112	0.0699923	-	-	-
ani-3|Y43F8C.14|Y43F8C.14	-0.471051	0.0194389	0.0651697	-0.603439	0.0216629	0.072524	-	-	-
ant-1.1|T27E9.1|T27E9.1a	-0.102186	0.390125	0.570078	-0.323128	0.0355837	0.103876	-	-	-
ant-1.1|T27E9.1|T27E9.1b	-0.100384	0.39158	0.571419	-0.246207	0.103818	0.225401	-	-	-
ant-1.1|T27E9.1|T27E9.1c	-0.0946332	0.561693	0.71474	-0.543904	0.010005	0.0415318	-	-	-
ant-1.2|W02D3.6|W02D3.6	0.542076	0.26816	0.444174	1.22601	0.0797818	0.187408	-	-	-
ant-1.3|K01H12.2|K01H12.2	0.461245	0.0228431	0.0737369	1.01004	0.000135192	0.00177172	-	-	-
ant-1.4|T01B11.4|T01B11.4	0.917188	3.92225e-05	0.000397564	1.33052	5.66536e-06	0.00017819	-	-	-
aos-1|C08B6.9|C08B6.9	-0.242347	0.211255	0.38006	-0.76193	0.00237897	0.0144107	-	-	-
apa-2|T20B5.1|T20B5.1	-0.0653711	0.839823	0.908164	-0.362448	0.390209	0.564477	-	-	-
apb-1|Y71H2B.10|Y71H2B.10a	-0.26414	0.297752	0.476564	-0.717258	0.0303978	0.0924674	-	-	-
apb-1|Y71H2B.10|Y71H2B.10b	-0.269696	0.293507	0.471758	-0.677924	0.0446307	0.122794	-	-	-
apb-1|Y71H2B.10|Y71H2B.10c	-0.19042	0.602846	0.746012	-0.930105	0.0534568	0.140033	-	-	-
apb-3|R11A5.1|R11A5.1a	-0.267093	0.0505503	0.134964	-0.586959	0.00101944	0.00777185	-	-	-
apb-3|R11A5.1|R11A5.1b	-0.2697	0.0397077	0.112482	-0.58685	0.000575741	0.00510468	-	-	-
apc-10|F15H10.3|F15H10.3	-0.702186	5.84897e-11	4.55858e-09	-0.582524	2.54742e-05	0.000532333	-	-	-
apc-11|F35G12.9|F35G12.9	-0.828873	1.04156e-06	1.78196e-05	-0.719722	0.000981969	0.00754956	-	-	-
apc-16|K10D2.4|K10D2.4	-0.641772	7.25066e-05	0.000668364	-0.613106	0.00310064	0.0175204	-	-	-
apc-2|K06H7.6|K06H7.6	-0.530762	3.76809e-05	0.000383459	-0.528911	0.00151293	0.0104056	-	-	-
apd-3|W09G10.4|W09G10.4a	-0.664484	0.00965457	0.0374497	-0.43926	0.187456	0.341517	-	-	-
apd-3|W09G10.4|W09G10.4b	-0.805497	0.00687988	0.0285698	-0.672465	0.0848248	0.195473	-	-	-
ape-1|F46F3.4|F46F3.4a	0.028872	0.861226	0.920396	-0.458601	0.0329876	0.0981785	-	-	-
ape-1|F46F3.4|F46F3.4b	0.0455457	0.8399	0.908203	-0.683303	0.0206852	0.0701312	-	-	-
ape-1|F46F3.4|F46F3.4c	0.0254606	0.922094	0.956116	-0.835709	0.0141772	0.0535914	-	-	-
ape-1|F46F3.4|F46F3.4d	0.0279354	0.915024	0.952016	-0.854658	0.0125987	0.0492072	-	-	-
apg-1|Y105E8A.9|Y105E8A.9	-0.0759279	0.657222	0.788512	-0.110423	0.62033	0.757971	-	-	-
aph-1|VF36H2L.1|VF36H2L.1	-0.672737	0.000755176	0.00471625	-0.806317	0.00183718	0.0119935	-	-	-
aph-2|ZC434.6|ZC434.6a	-0.483365	0.00109079	0.00642725	-0.6663	0.000543986	0.00488978	-	-	-
aph-2|ZC434.6|ZC434.6b	-0.509701	0.000713135	0.00449324	-0.675307	0.000569642	0.00506525	-	-	-
apl-1|C42D8.8|C42D8.8a	0.462995	0.0123271	0.0455541	0.216764	0.370719	0.54568	-	-	-
apl-1|C42D8.8|C42D8.8b	0.443955	0.00283834	0.0139423	0.225605	0.243026	0.410192	-	-	-
apm-1|F55A12.7|F55A12.7	0.975586	3.76408e-09	1.58395e-07	0.662184	0.00228469	0.0139811	-	-	-
apm-3|F53H8.1|F53H8.1	-0.290927	0.116231	0.250307	-0.583885	0.0160184	0.0584792	-	-	-
apn-1|T05H10.2|T05H10.2	-0.47896	0.0109032	0.0412979	-0.242437	0.318102	0.491777	-	-	-
app-1|W03G9.4|W03G9.4	-0.441412	0.00787844	0.0319022	-0.813941	0.000151955	0.00192857	-	-	-
apr-1|K04G2.8|K04G2.8a	-0.630646	0.0110574	0.0417406	-1.07627	0.00087431	0.00691249	-	-	-
apr-1|K04G2.8|K04G2.8b	-0.611525	0.00581011	0.0248839	-0.956092	0.000900071	0.0070638	-	-	-
aps-1|F29G9.3|F29G9.3	-0.198332	0.344368	0.525711	0.00691554	0.979605	0.989487	-	-	-
aps-2|F02E8.3|F02E8.3	-0.113086	0.578951	0.728419	-0.449978	0.0872246	0.19954	-	-	-
aps-3|Y48G8AL.14|Y48G8AL.14	-0.459755	0.0139781	0.0502728	-0.525869	0.0289975	0.0892757	-	-	yes
apt-9|W04G3.4|W04G3.4	0.259613	0.419157	0.596763	0.349108	0.411395	0.584375	-	-	-
aptf-1|K06A1.1|K06A1.1	0.90767	0.107099	0.236135	1.74854	0.0343723	0.101365	-	-	-
apx-1|K08D9.3|K08D9.3	-0.835965	9.61301e-05	0.000848169	-0.966736	0.000571245	0.00507767	-	-	-
apy-1|F08C6.6|F08C6.6	0.018034	0.90708	0.947707	-0.212591	0.287901	0.459995	-	-	-
aqp-1|F32A5.5|F32A5.5a	-0.223503	0.258904	0.434164	-0.638075	0.0134739	0.0515847	-	-	-
aqp-1|F32A5.5|F32A5.5b	-0.218055	0.27898	0.456654	-0.644596	0.0136859	0.0522332	-	-	-
aqp-10|ZK1321.3|ZK1321.3	0.186114	0.197713	0.363447	-0.101943	0.585961	0.732354	-	-	-
aqp-11|ZK525.2|ZK525.2	-0.465523	0.00139623	0.00786069	-0.399718	0.0341958	0.100942	-	-	-
aqp-12|Y57A10A.35|Y57A10A.35	-0.0358777	0.843394	0.91017	-0.126962	0.587489	0.733292	-	-	-
aqp-2|C01G6.1|C01G6.1a	0.272402	0.0375304	0.108076	0.316925	0.0638464	0.159311	-	-	-
aqp-2|C01G6.1|C01G6.1b	0.260459	0.0536326	0.141173	0.239653	0.173133	0.322436	-	-	-
aqp-3|Y69E1A.7|Y69E1A.7	-0.0769021	0.845815	0.911731	0.571569	0.260797	0.43101	-	-	-
aqp-4|F40F9.9|F40F9.9	0.375743	0.177775	0.337312	0.0211624	0.953573	0.976011	-	-	-
aqp-5|C35A5.1|C35A5.1	0.866073	0.0589006	0.151465	1.25087	0.0490647	0.131556	-	-	-
aqp-6|C32C4.2|C32C4.2a	0.541273	0.110177	0.240842	0.280668	0.540268	0.695696	-	-	-
aqp-6|C32C4.2|C32C4.2b	0.603317	0.0699869	0.171793	0.246593	0.58274	0.729406	-	-	-
aqp-7|M02F4.8|M02F4.8	-0.689539	7.11309e-05	0.000657343	-0.731223	0.00112926	0.00838502	-	-	-
aqp-8|K02G10.7|K02G10.7a	-1.18249	0.000786005	0.00486242	-0.447473	0.323958	0.497478	-	-	-
aqp-8|K02G10.7|K02G10.7b	-1.15266	0.000789745	0.0048793	-0.502974	0.255754	0.425297	-	-	-
aqp-9|K07A1.16|K07A1.16	-0.48085	0.0386876	0.110327	-0.591836	0.0492812	0.131956	-	-	-
arc-1|ZK1320.6|ZK1320.6	0.221822	0.193977	0.358598	0.263693	0.234911	0.401078	-	-	-
ard-1|F01G4.2|F01G4.2	0.0188163	0.889391	0.937587	-0.238244	0.173145	0.322436	-	-	-
arf-1.1|F45E4.1|F45E4.1	0.40291	0.119995	0.255782	1.34681	8.64191e-05	0.00126391	-	-	-
arf-1.2|B0336.2|B0336.2	-0.026822	0.830333	0.902365	-0.0544594	0.736392	0.840704	-	-	-
arf-3|F57H12.1|F57H12.1	0.0237248	0.879599	0.930875	-0.183548	0.365039	0.539813	-	-	-
arf-6|Y116A8C.12|Y116A8C.12	-0.370072	0.0725789	0.176443	-0.184587	0.493255	0.657379	-	-	-
ari-1|C27A12.8|C27A12.8	0.0737385	0.594484	0.740149	-0.401176	0.0262593	0.0829326	-	-	-
ark-1|C01C7.1|C01C7.1a	-0.0136311	0.959738	0.976879	0.077091	0.827032	0.898842	-	-	-
ark-1|C01C7.1|C01C7.1b	-0.0978172	0.669093	0.796284	-0.243974	0.413971	0.586676	-	-	-
arl-1|F54C9.10|F54C9.10	-0.149543	0.341031	0.522302	-0.646652	0.00155573	0.010618	-	-	-
arl-13|Y37E3.5|Y37E3.5a	1.61565	2.42452e-05	0.000261464	2.53604	3.04121e-06	0.000113562	-	-	-
arl-13|Y37E3.5|Y37E3.5b	1.5055	3.27784e-05	0.000339108	2.36391	3.59839e-06	0.000127756	-	-	-
arl-3|F19H8.3|F19H8.3	-0.123196	0.818335	0.894823	-0.434236	0.558363	0.709647	-	-	-
arl-5|ZK632.8|ZK632.8	-0.474284	0.0309403	0.0934166	-0.147847	0.599881	0.74302	-	-	-
arl-6|C38D4.8|C38D4.8	1.46328	0.00951749	0.0370249	1.86253	0.0205818	0.0699449	-	-	-
arl-7|F20D1.5	1.86147	3.73144e-07	7.54053e-06	3.22686	8.3617e-11	3.59891e-08	-	yes	-
arl-8|Y57G11C.13|Y57G11C.13	-0.55665	0.0471774	0.128197	-0.800664	0.0275692	0.08606	-	-	-
arp-1|Y53F4B.22|Y53F4B.22	-0.0494012	0.795196	0.879886	-0.20551	0.404461	0.577435	-	-	-
arp-11|C49H3.8|C49H3.8	-0.208583	0.232655	0.403963	-0.1114	0.621231	0.758669	-	-	-
arr-1|F53H8.2|F53H8.2	-0.0142563	0.959067	0.976422	-0.45342	0.216491	0.37817	-	-	-
arrd-1|T04B8.3|T04B8.3	0.975626	0.189118	0.35237	0.0261308	0.979511	0.989432	-	-	-
arrd-10|F58G1.6|F58G1.6	1.32145	1.73448e-07	3.92646e-06	0.76088	0.0221473	0.0736832	-	-	-
arrd-11|R06B9.1|R06B9.1	1.85668	0.0179984	0.0612915	1.62391	0.132579	0.267238	-	-	-
arrd-12|R06B9.2|R06B9.2	1.59165	5.87619e-05	0.000560895	2.9346	2.96502e-07	1.93183e-05	-	-	-
arrd-13|R06B9.3|R06B9.3	-0.214484	0.108707	0.238671	-0.29842	0.0906054	0.205006	-	-	-
arrd-14|R06B9.4|R06B9.4	-0.267281	0.336338	0.517224	0.196022	0.585445	0.731747	-	-	-
arrd-15|ZK643.1|ZK643.1a	0.295239	0.207481	0.375597	0.565757	0.0832049	0.192827	-	-	-
arrd-15|ZK643.1|ZK643.1b	0.225531	0.348442	0.529232	0.546112	0.103117	0.22429	-	-	-
arrd-16|Y49E10.24|Y49E10.24	1.63955	0.0010614	0.00628448	2.04267	0.00331644	0.0184411	-	-	-
arrd-17|T12D8.4|T12D8.4	-0.322541	0.323153	0.503771	-0.169737	0.690334	0.808939	-	-	-
arrd-18|F35F10.11|F35F10.11	0.585231	0.0850273	0.199417	0.789232	0.0803037	0.188147	-	-	-
arrd-19|F35F10.12|F35F10.12	0.13689	0.559302	0.71295	-0.508754	0.0967218	0.214507	-	-	-
arrd-2|Y51B9A.4|Y51B9A.4	-4.47661	7.52613e-07	1.35859e-05	-1.52656	0.0490821	0.131556	-	-	-
arrd-20|C04E12.11|C04E12.11	0.955184	0.29659	0.475209	0.102187	0.934521	0.964507	-	-	-
arrd-21|C04E12.12|C04E12.12	0.657895	0.178992	0.338917	0.893162	0.229207	0.394301	-	-	-
arrd-22|T20D4.6|T20D4.6	-0.0487058	0.883192	0.933478	0.0833937	0.849003	0.913494	-	-	-
arrd-23|T07F12.3|T07F12.3	0.66902	0.0703941	0.172577	1.13462	0.0261364	0.0826273	-	-	-
arrd-24|F48F7.7|F48F7.7	-0.0921399	0.905565	0.947243	0.619863	0.5651	0.715615	-	-	-
arrd-25|C04C11.2|C04C11.2	0.844395	2.69806e-05	0.000285605	0.296992	0.259258	0.429251	-	-	-
arrd-3|M176.1|M176.1	2.11393	0.00707277	0.0292377	3.44157	0.0061521	0.028731	Both	-	-
arrd-4|ZK938.2|ZK938.2	0.22329	0.57484	0.725309	-0.151769	0.766547	0.859336	-	-	-
arrd-5|ZK938.4|ZK938.4	0.848956	0.121393	0.257514	0.492533	0.486235	0.65142	-	-	-
arrd-6|F40F8.8|F40F8.8a	0.856237	0.0323868	0.0968004	0.907823	0.0875834	0.200101	-	-	-
arrd-6|F40F8.8|F40F8.8b	0.925682	0.0151537	0.0536183	1.13544	0.0229973	0.0758731	-	-	-
arrd-7|Y17G7B.11|Y17G7B.11	0.00167432	0.995146	0.99698	0.986859	0.00591987	0.0279024	-	-	-
arrd-8|Y17G7B.14|Y17G7B.14	1.51466	0.0562946	0.146404	2.16213	0.0376627	0.108397	-	-	-
arrd-9|F15A4.9|F15A4.9	-0.358259	0.326871	0.507874	-0.666689	0.206531	0.365994	-	-	-
art-1|C15F1.6|C15F1.6	-0.387084	0.00131819	0.00749732	-0.704946	6.43228e-06	0.000194578	-	-	-
arx-1|Y71F9AL.16|Y71F9AL.16	-0.0152703	0.942991	0.968402	-0.778742	0.00534613	0.02591	-	-	-
arx-2|K07C5.1|K07C5.1	-0.228643	0.171203	0.32875	-0.527187	0.0149943	0.0557441	-	-	-
arx-3|Y79H2A.6|Y79H2A.6	-0.112698	0.608185	0.749752	-0.541718	0.0587038	0.149785	-	-	-
arx-4|Y6D11A.2|Y6D11A.2	-0.112586	0.352971	0.53374	-0.351739	0.0249796	0.0803387	-	-	-
arx-5|Y37D8A.1|Y37D8A.1	-0.18484	0.145632	0.293366	-0.237308	0.148443	0.289626	-	-	-
arx-6|C35D10.16|C35D10.16	-0.226641	0.247553	0.421324	-0.470314	0.0652239	0.161794	-	-	-
arx-7|M01B12.3|M01B12.3	-0.263573	0.124393	0.262009	-0.25515	0.248275	0.416104	-	-	-
asah-1|K11D2.2|K11D2.2	-0.630529	0.00529114	0.0231543	-0.870959	0.00294453	0.0169057	-	-	-
asb-1|F35G12.10|F35G12.10	-0.257946	0.0869919	0.202445	-0.541295	0.00547727	0.0263428	-	-	-
asb-2|F02E8.1|F02E8.1	0.0544953	0.704238	0.820882	-0.119405	0.519801	0.679465	-	-	-
asc-1|Y53F4B.15|Y53F4B.15	0.0403845	0.826033	0.899798	0.339637	0.151962	0.294897	-	-	-
asd-1|R74.5|R74.5a	-0.401811	0.0494672	0.132711	-0.633276	0.017963	0.0633444	-	-	-
asd-1|R74.5|R74.5b	-0.321235	0.305412	0.485024	-0.566788	0.164802	0.311676	-	-	-
asd-2|T21G5.5|T21G5.5a	0.455732	0.275927	0.453074	-0.014846	0.979942	0.989745	-	-	-
asd-2|T21G5.5|T21G5.5b	0.737858	0.0689439	0.169787	0.178484	0.754098	0.851994	-	-	-
asd-2|T21G5.5|T21G5.5c	0.631995	0.0519772	0.137766	0.192307	0.674563	0.797507	-	-	-
asd-2|T21G5.5|T21G5.5d	0.202192	0.549395	0.704995	0.318031	0.480249	0.645798	-	-	-
asfl-1|C03D6.5|C03D6.5	-0.616106	0.00096618	0.00580685	-0.511635	0.0339102	0.100255	-	-	-
asg-1|K07A12.3|K07A12.3	-0.132361	0.55684	0.710912	0.134719	0.643039	0.773912	-	-	-
asg-2|C53B7.4|C53B7.4	0.219269	0.341553	0.522769	0.379585	0.202154	0.360672	-	-	-
ash-2|Y17G7B.2|Y17G7B.2a	-0.0528327	0.84576	0.911722	-0.598768	0.0941399	0.210335	-	-	-
ash-2|Y17G7B.2|Y17G7B.2b	-0.0949885	0.712614	0.826738	-0.622131	0.0660211	0.163377	-	-	-
ash-2|Y17G7B.2|Y17G7B.2c	-0.0460339	0.856649	0.917582	-0.480117	0.153869	0.297373	-	-	-
asic-1|ZK770.1|ZK770.1	0.842421	0.00643221	0.027027	0.573074	0.167886	0.315618	-	-	-
asic-2|T28F4.2|T28F4.2	2.34336	2.3226e-05	0.000252345	3.61455	1.71033e-06	7.20954e-05	Both	-	-
asm-1|B0252.2|B0252.2	0.121889	0.476721	0.647329	0.116099	0.604421	0.745826	-	-	-
asm-2|ZK455.4|ZK455.4	-0.729333	1.78744e-05	0.000200512	-0.764692	0.000557489	0.00498065	-	-	-
asm-3|W03G1.7|W03G1.7a	-1.1193	0.0244204	0.07774	-1.52659	0.0178866	0.0632065	-	-	-
asm-3|W03G1.7|W03G1.7b	-1.10642	0.0243355	0.0775523	-1.50358	0.0182056	0.0638968	-	-	-
asna-1|ZK637.5|ZK637.5	-0.0384243	0.663617	0.792536	-0.268566	0.019573	0.0673754	-	-	-
asna-2|F47G3.2|F47G3.2	-0.317792	0.191132	0.354802	-0.423651	0.188005	0.342238	-	-	-
asns-1|F25G6.6|F25G6.6	2.78968	1.22957e-06	2.05677e-05	1.8131	0.0171805	0.0613611	-	-	-
asns-2|M02D8.4|M02D8.4a	-0.14161	0.402256	0.581609	-0.336109	0.129629	0.262935	-	-	-
asns-2|M02D8.4|M02D8.4b	-0.124528	0.434546	0.610635	-0.286371	0.16763	0.315316	-	-	-
asns-2|M02D8.4|M02D8.4c	-0.18451	0.469686	0.641695	-0.555498	0.0976868	0.216159	-	-	-
asp-1|Y39B6A.20|Y39B6A.20	-0.328326	0.03088	0.0932901	-0.5402	0.0059635	0.0280488	-	-	-
asp-2|T18H9.2|T18H9.2a	-0.315763	0.196268	0.361604	-0.777554	0.0139297	0.0529004	-	-	-
asp-2|T18H9.2|T18H9.2b	-0.344491	0.186752	0.349236	-0.830509	0.0139147	0.0528755	-	-	-
asp-3|H22K11.1|H22K11.1	0.0917515	0.51785	0.6799	-0.28968	0.114438	0.241506	-	-	-
asp-4|R12H7.2|R12H7.2	0.05998	0.617802	0.757695	-0.247817	0.112336	0.23832	-	-	-
asp-5|F21F8.3|F21F8.3	-0.126083	0.315982	0.496064	-0.315235	0.052824	0.138825	-	-	-
asp-6|F21F8.7|F21F8.7	-0.580722	0.0518084	0.137376	-0.716988	0.0630381	0.157711	-	-	-
aspm-1|C45G3.1|C45G3.1	-0.249763	0.0807267	0.191642	-0.605057	0.00116914	0.00860562	-	-	-
ast-1|T08H4.3|T08H4.3	0.514514	0.114133	0.246846	0.333294	0.432656	0.603808	-	-	-
atad-3|F54B3.3|F54B3.3	-0.141037	0.348569	0.529287	-0.34821	0.0736856	0.17715	-	-	-
atf-2|K08F8.2|K08F8.2	1.4328	0.000921129	0.00557413	1.31593	0.0289591	0.089208	-	-	-
atf-5|T04C10.4|T04C10.4	-0.272644	0.0121316	0.0449879	-0.47248	0.0009119	0.00712927	-	-	-
atf-6|F45E6.2|F45E6.2	0.00319926	0.989217	0.993723	-0.183482	0.562908	0.713612	-	-	-
atf-7|C07G2.2|C07G2.2a	-0.0736709	0.743608	0.848032	-0.138331	0.635795	0.769261	-	-	-
atf-7|C07G2.2|C07G2.2b	-0.258107	0.514885	0.677399	-0.56075	0.277769	0.44937	-	-	-
atf-7|C07G2.2|C07G2.2c	-0.0715794	0.754054	0.854592	-0.15287	0.605878	0.74704	-	-	-
atf-7|C07G2.2|C07G2.2d	-0.0847292	0.737	0.843196	-0.165996	0.610728	0.750898	-	-	-
atg-10|D2085.2|D2085.2	-0.576631	0.105484	0.23349	-0.135319	0.757148	0.853832	-	-	-
atg-11|T08A9.1|T08A9.1	0.127625	0.509823	0.673341	-0.157006	0.537186	0.693325	-	-	-
atg-13|D2007.5|D2007.5	-0.0820447	0.574357	0.724996	-0.275258	0.145721	0.285837	-	-	-
atg-16.1|F02E8.5|F02E8.5	-0.129609	0.603249	0.746296	-0.519756	0.111397	0.237066	-	-	-
atg-16.2|K06A1.5|K06A1.5	0.0571835	0.690021	0.811297	-0.285274	0.127814	0.260329	-	-	-
atg-18|F41E6.13|F41E6.13a	-0.189696	0.189996	0.353465	-0.381452	0.0432852	0.120262	-	-	-
atg-18|F41E6.13|F41E6.13b	-0.169651	0.348071	0.528834	-0.425143	0.0705378	0.171581	-	-	-
atg-2|M03A8.2|M03A8.2	0.940427	0.000110199	0.000949991	0.710934	0.0255204	0.0813952	-	-	-
atg-3|Y55F3AM.4|Y55F3AM.4	-0.241825	0.0286547	0.0881945	-0.418554	0.00366241	0.0198054	-	-	-
atg-4.1|Y87G2A.3|Y87G2A.3	0.0652913	0.762972	0.859849	0.372772	0.183442	0.33575	-	-	-
atg-4.2|ZK792.8|ZK792.8	-0.342667	0.300303	0.479595	0.385377	0.369491	0.544519	-	-	-
atg-5|Y71G12B.12|Y71G12B.12a	-0.187378	0.11717	0.251597	-0.128336	0.409559	0.582814	-	-	-
atg-5|Y71G12B.12|Y71G12B.12b	-0.215957	0.390638	0.5706	-0.208089	0.537233	0.693325	-	-	-
atg-7|M7.5|M7.5	0.10901	0.387232	0.567401	-0.0276286	0.865684	0.923291	-	-	-
atg-9|T22H9.2|T22H9.2a	0.00489789	0.986053	0.991798	-0.130847	0.727818	0.835348	-	-	-
atg-9|T22H9.2|T22H9.2b	0.684512	0.122275	0.258876	0.123498	0.83715	0.905906	-	-	-
atgp-1|F26D10.9|F26D10.9a	0.301946	0.0306435	0.0927791	-0.0282557	0.878751	0.931088	-	-	-
atgp-1|F26D10.9|F26D10.9b	0.245394	0.0689061	0.16976	-0.0312109	0.862912	0.921538	-	-	-
atgp-2|C38C6.2|C38C6.2	-0.577831	0.00264838	0.0132021	-0.301802	0.233908	0.399949	-	-	-
ath-1|K04G2.5|K04G2.5	-0.109924	0.434088	0.610198	-0.314929	0.0838252	0.19381	-	-	-
athp-1|C44B9.4|C44B9.4	-0.520906	0.0016543	0.00903606	-0.61891	0.00420004	0.0218536	-	-	-
atl-1|T06E4.3|T06E4.3a	-0.139533	0.351588	0.532341	-0.466354	0.0170999	0.0611802	-	-	-
atl-1|T06E4.3|T06E4.3b	-0.133936	0.327775	0.508834	-0.389877	0.0290206	0.0893079	-	-	-
atm-1|Y48G1BL.2|Y48G1BL.2	-0.230702	0.319862	0.50019	-0.639735	0.0377032	0.10845	-	-	yes
atn-1|W04D2.1|W04D2.1a	0.374955	0.0675787	0.167491	0.142206	0.594235	0.738669	-	-	-
atn-1|W04D2.1|W04D2.1b	0.396753	0.2159	0.385295	0.093877	0.821976	0.895877	-	-	-
atp-2|C34E10.6|C34E10.6	0.0604041	0.70689	0.822939	-0.181763	0.380924	0.555666	-	-	-
atp-3|F27C1.7|F27C1.7a	-0.0475521	0.793178	0.878545	-0.401741	0.0863531	0.198108	-	-	-
atp-3|F27C1.7|F27C1.7b	-0.0420833	0.792166	0.878072	-0.250275	0.225545	0.389888	-	-	-
atp-4|T05H4.12|T05H4.12	0.0152258	0.927987	0.959737	0.0530496	0.807328	0.885667	-	-	-
atp-5|C06H2.1|C06H2.1	-0.0241325	0.87994	0.931159	-0.201096	0.329891	0.503209	-	-	-
attf-1|C44F1.2|C44F1.2	1.75213	1.33082e-09	6.35386e-08	2.6751	1.37145e-10	5.42674e-08	-	-	-
atx-2|D2045.1|D2045.1a	0.0405754	0.878103	0.929638	-0.467784	0.172974	0.322265	-	-	-
atx-2|D2045.1|D2045.1b	0.117492	0.679877	0.804322	-0.445438	0.227539	0.392257	-	-	-
atx-2|D2045.1|D2045.1c	0.0270017	0.918569	0.953819	-0.467906	0.172151	0.321267	-	-	-
atx-2|D2045.1|D2045.1d	0.023875	0.926918	0.95898	-0.460058	0.173242	0.322567	-	-	-
atx-3|F28F8.6|F28F8.6	-0.42831	0.00285554	0.0140079	-0.311456	0.0931126	0.208767	-	-	-
ave-1|M01G5.6|M01G5.6	-0.36606	0.103059	0.229766	-0.0760764	0.791595	0.875021	-	-	-
avr-14|B0207.12|B0207.12a	0.20319	0.503841	0.668568	-0.104909	0.807278	0.885667	-	-	-
avr-14|B0207.12|B0207.12b	0.0153317	0.929441	0.960384	-0.343784	0.147338	0.288056	-	-	-
avr-14|B0207.12|B0207.12c	0.216491	0.552405	0.707449	-0.0679393	0.894096	0.940361	-	-	-
avr-15|R11G10.1|R11G10.1a	-0.396529	0.166582	0.322381	-0.440643	0.239033	0.405602	-	-	-
avr-15|R11G10.1|R11G10.1b	-0.477949	0.0835006	0.196602	-0.379977	0.28854	0.460647	-	-	-
avr-15|R11G10.1|R11G10.1c	-0.428289	0.0805055	0.1912	-0.153649	0.628733	0.764319	-	-	-
axl-1|K02B12.4|K02B12.4a	0.717373	0.0029999	0.0145761	0.816326	0.0142573	0.0538528	-	-	-
axl-1|K02B12.4|K02B12.4b	0.588011	0.0036523	0.017105	0.756822	0.00632716	0.0293596	-	-	-
B0001.12|B0001.12	1.10706	0.551142	0.706611	0.592342	0.808597	NA	-	-	-
B0001.2|B0001.2|B0001.2	-0.388135	0.000404791	0.00283976	-0.695262	1.15779e-06	5.37955e-05	-	-	-
B0001.3|B0001.3|B0001.3a	-0.060977	0.647073	0.780441	-0.296928	0.086437	0.198276	-	-	-
B0001.3|B0001.3|B0001.3b	-0.0825133	0.493832	0.660692	-0.431167	0.00631006	0.0293024	-	-	-
B0001.4|B0001.4|B0001.4	-0.225742	0.11647	0.250694	-0.265024	0.155614	0.299778	-	-	-
B0001.5|B0001.5|B0001.5	-0.0578258	0.59118	0.737942	-0.105095	0.458163	0.626644	-	-	-
B0001.6|B0001.6|B0001.6	0.243507	0.14636	0.294299	-0.152468	0.485183	0.650401	-	-	-
B0001.7|B0001.7|B0001.7	-0.46176	9.52262e-05	0.000841648	-0.595286	0.000123475	0.00166107	-	-	-
B0001.8|B0001.8|B0001.8	-0.591187	0.0053303	0.0233177	-0.866272	0.00162117	0.0109405	-	-	-
B0019.2|B0019.2|B0019.2	-0.274287	0.106975	0.235944	-0.0748421	0.733945	0.838966	-	-	-
B0024.10|B0024.10|B0024.10	-0.495707	0.00277648	0.0137044	-0.784736	0.000259127	0.00287395	-	-	-
B0024.11|B0024.11|B0024.11	-0.0661587	0.660601	0.790713	-0.0965199	0.620591	0.758178	-	-	-
B0024.13|B0024.13|B0024.13a	-0.601304	0.00232857	0.0119291	-0.708283	0.00586262	0.0277125	-	-	-
B0024.13|B0024.13|B0024.13b	-0.59174	0.00191558	0.0102043	-0.718123	0.00383953	0.0204995	-	-	-
B0024.15|B0024.15|B0024.15	-0.652442	0.0525727	0.138955	-0.479377	0.270942	0.441868	-	-	-
B0024.3|B0024.3|B0024.3	-0.118047	0.734729	0.84154	-0.887418	0.0615187	0.154974	-	-	-
B0024.4|B0024.4|B0024.4	0.68175	0.447993	0.622753	3.5227	0.00269954	0.0158137	N2	-	-
B0025.4|B0025.4|B0025.4	-0.378682	0.0105753	0.040269	-0.16921	0.374747	0.549696	-	-	-
B0025.5|B0025.5|B0025.5	-0.173975	0.264797	0.440145	0.236691	0.246295	0.413973	-	-	-
B0034.1|B0034.1|B0034.1	1.81283	3.68936e-05	0.000376348	0.874044	0.13162	0.265787	-	-	-
B0034.13|B0034.13	-0.602682	0.572511	0.723656	-1.19437	0.373378	0.548507	-	-	-
B0034.4|B0034.4|B0034.4	0.374204	0.185415	0.347422	1.04979	0.0067298	0.0307817	-	-	-
B0034.5|B0034.5|B0034.5	-0.0833507	0.819854	0.895473	-0.268585	0.575819	0.724328	-	-	-
B0034.7|B0034.7|B0034.7	-0.371091	0.383953	0.564222	0.421415	0.432326	0.603589	-	-	-
B0035.1|B0035.1|B0035.1a	-0.540413	0.0117144	0.0437712	-0.725278	0.00941303	0.0396637	-	-	-
B0035.1|B0035.1|B0035.1b	-0.513663	2.22136e-05	0.000242376	-0.594513	0.000163999	0.00205112	-	-	-
B0035.11|B0035.11|B0035.11	-0.328513	0.0106683	0.0405809	-0.673498	5.2766e-05	0.000904617	-	-	-
B0035.12|B0035.12|B0035.12	-0.234304	0.413262	0.59127	-0.616903	0.0957342	0.21301	-	-	-
B0035.13|B0035.13|B0035.13	-1.03862	3.03134e-05	0.00031591	-1.03731	0.00128561	0.00926011	-	-	-
B0035.15|B0035.15|B0035.15	-0.426157	0.0121645	0.0450969	-0.33157	0.130681	0.264455	-	-	-
B0035.16|B0035.16|B0035.16	-0.462482	0.0190949	0.0642188	-0.383936	0.134692	0.270188	-	-	-
B0035.18|B0035.18|B0035.18	-0.424105	0.0183326	0.0622201	-0.231308	0.319103	0.492549	-	-	-
B0035.19|B0035.19	2.58425	0.211652	0.380468	1.69133	0.520759	NA	-	-	-
B0035.3|B0035.3|B0035.3	-0.419002	6.80517e-05	0.000633702	-0.541848	7.04051e-05	0.00109458	-	-	-
B0035.6|B0035.6|B0035.6	-0.33467	0.0863101	0.20139	-0.715855	0.00474657	0.0238427	-	-	-
B0041.1|B0041.1|B0041.1	0.81402	0.0102204	0.0391865	1.87911	1.17213e-05	0.000295539	-	-	-
B0041.3|B0041.3|B0041.3	0.169214	0.388232	0.568482	0.24282	0.342918	0.517151	-	-	-
B0041.5|B0041.5|B0041.5	-0.2514	0.0173714	0.0596074	-0.429536	0.0018198	0.0119149	-	-	-
B0041.8|B0041.8|B0041.8	-0.570861	2.10462e-06	3.26005e-05	-0.57974	0.000190511	0.00229523	-	-	-
B0198.2|B0198.2|B0198.2a	-0.133166	0.675398	0.800877	0.14079	0.740071	0.843228	-	-	-
B0198.2|B0198.2|B0198.2b	-0.227292	0.48147	0.650899	-0.138246	0.747994	0.847992	-	-	-
B0198.3|B0198.3	0.998009	0.124087	0.261644	-0.0477968	0.956137	0.977607	-	-	-
B0198.3|B0198.3|B0198.3a	1.06535	0.0012377	0.00713324	0.711656	0.112917	0.239263	-	-	-
B0205.1|B0205.1|B0205.1a	-0.302017	0.154411	0.305461	-0.682076	0.0136315	0.0520663	-	-	-
B0205.1|B0205.1|B0205.1b	-0.3048	0.0584995	0.150646	-0.509238	0.014822	0.0553524	-	-	-
B0205.10|B0205.10|B0205.10	0.296731	0.118548	0.253693	0.531107	0.0312746	0.0942001	-	-	-
B0205.11|B0205.11|B0205.11	-0.0157744	0.897241	0.942692	-0.218523	0.167665	0.315343	-	-	-
B0205.12|B0205.12|B0205.12	-0.395877	0.0498428	0.133522	-0.172295	0.50046	0.663628	-	-	-
B0205.13|B0205.13|B0205.13	1.64458	0.000178234	0.0014285	3.56601	6.6191e-10	2.02983e-07	-	-	-
B0205.14|B0205.14|B0205.14	2.19903	0.000445722	0.00306463	3.35415	4.4087e-05	0.000791856	Both	-	-
B0205.4|B0205.4|B0205.4	2.02523	0.000464572	0.00316105	2.3175	0.00501274	0.0247689	Both	-	-
B0205.5|B0205.5|B0205.5	0.43094	0.423765	0.600882	1.96635	0.00219334	0.0135472	-	-	-
B0205.6|B0205.6|B0205.6	0.0317981	0.851048	0.914913	0.0575846	0.792345	0.875569	-	-	-
B0205.8|B0205.8|B0205.8	-0.162149	0.281974	0.459311	-0.0167874	0.931184	0.962572	-	-	-
B0205.9|B0205.9|B0205.9	-0.605882	0.000681053	0.00432847	-0.886317	0.000144467	0.00186538	-	-	-
B0207.1|B0207.1|B0207.1	0.536141	0.137996	0.282077	0.915595	0.0575738	0.14787	-	-	-
B0207.10|B0207.10|B0207.10	0.551967	0.314035	0.493806	1.18616	0.0851624	0.196122	-	-	-
B0207.11|B0207.11|B0207.11	-0.159595	0.453582	0.627551	0.43603	0.116777	0.245009	-	-	-
B0207.13|B0207.13	-0.337254	0.729796	0.83782	0.608245	0.672688	0.79603	-	-	-
B0207.2|B0207.2|B0207.2	-0.961807	0.000218857	0.00169762	0.0514389	0.877991	0.930733	-	-	-
B0207.5|B0207.5|B0207.5	-0.458938	0.479761	0.649797	0.870497	0.293387	0.465687	-	-	-
B0207.6|B0207.6|B0207.6	-0.536955	0.000117555	0.00100224	-0.642092	0.000383168	0.00380116	-	-	-
B0207.7|B0207.7|B0207.7	1.04126	8.83773e-06	0.000111094	1.79323	1.89646e-08	2.32952e-06	-	-	-
B0207.9|B0207.9|B0207.9	-0.128533	0.595928	0.741459	0.288853	0.360585	0.535227	-	-	-
B0212.3|B0212.3|B0212.3	-0.596976	0.0208189	0.0686166	-0.741778	0.0269411	0.0845859	-	-	-
B0212.4|B0212.4|B0212.4a	0.505153	0.00341646	0.0161935	0.441197	0.0600661	0.152326	-	-	-
B0212.4|B0212.4|B0212.4b	0.523141	0.002167	0.0112952	0.438915	0.0588623	0.150064	-	-	-
B0212.4|B0212.4|B0212.4c	0.501826	0.0012751	0.00730801	0.502257	0.0167909	0.0604447	-	-	-
B0212.6|B0212.6|B0212.6	1.42987	0.0544552	0.142778	1.11899	0.276963	0.448586	-	-	-
B0213.18|B0213.18	-0.480001	0.336091	0.517031	-0.508032	0.450023	0.6192	-	-	-
B0213.22|B0213.22	-0.277455	0.840304	0.908486	-0.42285	0.815066	NA	-	-	-
B0213.24|B0213.24	0.514626	0.66893	0.796165	-2.66642	0.0838265	0.19381	-	-	-
B0218.5|B0218.5|B0218.5	0.206172	0.429159	0.605836	0.987977	0.0038468	0.020516	-	-	-
B0218.7|B0218.7|B0218.7	-0.0895309	0.476253	0.647213	0.210051	0.202412	0.360884	-	-	-
B0222.1|B0222.1|B0222.1	0.780218	0.00407633	0.0187235	1.13923	0.00295704	0.0169605	-	-	-
B0222.10|B0222.10|B0222.10	2.91609	1.76758e-05	0.000198371	1.63664	0.0506668	0.134641	-	-	-
B0222.11|B0222.11|B0222.11	-0.936988	0.00372467	0.0173887	-0.664769	0.108674	0.232913	-	-	-
B0222.14|B0222.14	0.794454	0.835562	NA	2.528	0.608479	NA	-	-	-
B0222.2|B0222.2|B0222.2	2.78026	0.0137961	0.0498155	2.96221	0.0518558	0.136838	-	-	-
B0222.3|B0222.3|B0222.3	2.41126	5.99833e-08	1.63169e-06	2.26326	0.000167246	0.00208171	Both	-	-
B0222.5|B0222.5|B0222.5	-0.651782	0.0133982	0.0485986	-0.256979	0.451468	0.620392	-	-	-
B0222.9|B0222.9|B0222.9	0.171422	0.499637	0.66508	0.221905	0.505429	0.667609	-	-	-
B0228.1|B0228.1|B0228.1	-0.156541	0.56536	0.717582	0.310318	0.378299	0.553268	-	-	-
B0228.6|B0228.6|B0228.6	-0.383495	0.367271	0.548512	-0.954985	0.0912349	0.206045	-	-	-
B0228.7|B0228.7|B0228.7	-0.169253	0.167224	0.323199	-0.233621	0.140987	0.279298	-	-	-
B0228.8|B0228.8|B0228.8	1.30241	0.180615	0.341157	4.69697	0.00188121	0.0121692	N2	-	-
B0228.9|B0228.9|B0228.9	3.37898	0.00104037	0.00618438	2.79794	0.035012	0.102647	-	-	-
B0238.1|B0238.1|B0238.1	-0.527057	0.0546923	0.143238	-0.130659	0.715692	0.827196	-	-	-
B0238.10|B0238.10|B0238.10	-0.472941	0.00327145	0.0156602	-0.387371	0.0623128	0.156343	-	-	-
B0238.11|B0238.11|B0238.11	-0.271915	0.0107183	0.0407468	-0.485731	0.000430945	0.00414603	-	-	-
B0238.12|B0238.12|B0238.12	2.39554	1.8084e-13	3.49939e-11	1.88147	8.51416e-06	0.000236555	-	-	-
B0238.13|B0238.13|B0238.13	-0.225576	0.569646	0.720998	-0.64555	0.234608	0.400794	-	-	-
B0238.15|B0238.15|B0238.15	-4.2525	6.24872e-05	0.000589841	-1.06342	0.178782	0.329778	ADARmutant	-	-
B0238.7|B0238.7|B0238.7	1.54039	0.368074	0.549081	0.467743	0.834137	NA	-	-	-
B0238.9|B0238.9|B0238.9	-0.612346	0.00963521	0.0373917	-0.650475	0.0351815	0.103045	-	-	-
B0244.10|B0244.10|B0244.10	-0.886781	0.00543932	0.0236046	-0.171215	0.679832	0.801341	-	-	-
B0244.13|B0244.13	2.16046	0.286205	0.463719	2.40236	0.361934	NA	-	-	-
B0244.14|B0244.14	0.962719	0.30558	0.485141	1.84459	0.129083	0.262239	-	-	-
B0244.4|B0244.4|B0244.4	-0.689041	0.142707	0.289	-1.08375	0.0989844	0.218027	-	-	-
B0244.5|B0244.5|B0244.5	-0.383323	0.396237	0.575913	0.159141	0.786069	0.871668	-	-	-
B0244.6|B0244.6|B0244.6	-0.518312	0.122698	0.259443	0.318798	0.470478	0.637676	-	-	-
B0244.7|B0244.7|B0244.7	-0.196025	0.831439	0.903106	-0.743485	0.555879	0.707594	-	-	-
B0244.9|B0244.9|B0244.9	-0.21634	0.316776	0.496958	-0.186031	0.511917	0.673036	-	-	-
B0244.t1|B0244.t1	2.16046	0.286205	0.463719	2.40236	0.361934	NA	-	-	-
B0250.11|B0250.11	-0.358043	0.385067	0.565282	1.07592	0.0548516	0.142762	-	yes	-
B0250.12|B0250.12	0.820702	0.000560748	0.003683	0.782946	0.0148798	0.055495	-	yes	-
B0250.2|B0250.2|B0250.2	0.0409052	0.869437	0.924834	0.680588	0.0403312	0.114044	-	-	-
B0250.3|B0250.3	0.0912497	0.552381	0.707449	0.0715187	0.718358	0.829265	-	yes	-
B0250.4|B0250.4|B0250.4	0.353165	0.283971	0.461358	0.172115	0.708751	0.82239	-	-	-
B0250.5|B0250.5|B0250.5	-0.270096	0.0673096	0.167035	-0.414083	0.0301352	0.0918278	-	-	-
B0250.7|B0250.7	-0.169462	0.243902	0.417444	-0.406273	0.0376813	0.108426	-	yes	-
B0250.8|B0250.8|B0250.8	0.572894	0.388792	0.568893	-0.508843	0.59276	0.737396	-	-	-
B0252.1|B0252.1|B0252.1	0.0289931	0.940137	0.966671	-0.0439525	0.934888	0.964694	-	-	-
B0252.3|B0252.3|B0252.3a	-0.13298	0.412417	0.590558	-0.425647	0.0458645	0.125119	-	-	-
B0252.3|B0252.3|B0252.3b	-0.125762	0.346043	0.527401	-0.282444	0.111499	0.237242	-	-	-
B0252.3|B0252.3|B0252.3c	-0.133451	0.41822	0.596009	-0.412722	0.0600254	0.152254	-	-	-
B0252.5|B0252.5|B0252.5	-0.111467	0.556077	0.710526	0.379321	0.122718	0.252824	-	-	-
B0252.8|B0252.8|B0252.8	-0.619666	0.0443376	0.122434	-0.187631	0.63585	0.769261	-	-	-
B0261.1|B0261.1|B0261.1	-0.0803002	0.477574	0.647897	-0.42799	0.00388486	0.020674	-	-	-
B0261.4|B0261.4|B0261.4a	-0.0183216	0.902742	0.945728	-0.0391014	0.84014	0.907964	-	-	-
B0261.4|B0261.4|B0261.4b	-0.00661905	0.961531	0.977683	-0.109257	0.53851	0.694051	-	-	-
B0261.5|B0261.5|B0261.5	0.00147803	0.994334	0.996636	0.648044	0.0212228	0.0714699	-	-	-
B0261.6|B0261.6|B0261.6a	-0.0632678	0.721256	0.832379	0.409242	0.0745226	0.178611	-	-	-
B0261.6|B0261.6|B0261.6b	-0.0536532	0.786151	0.874459	0.479618	0.0605979	0.153312	-	-	-
B0261.7|B0261.7|B0261.7	-0.655821	4.16289e-08	1.2097e-06	-0.737064	1.92929e-06	8.02226e-05	-	-	-
B0261.8|B0261.8|B0261.8	-0.509425	0.000665967	0.00424315	-0.448732	0.0206826	0.0701312	-	-	-
B0261.9|B0261.9|B0261.9	0.176991	0.81613	0.89366	1.86722	0.0435982	0.120899	-	-	-
B0272.3|B0272.3|B0272.3	-0.102634	0.537849	0.69561	-0.461162	0.0325503	0.0970889	-	-	-
B0272.4|B0272.4|B0272.4	0.410956	0.0567986	0.147365	0.280798	0.317467	0.491258	-	-	-
B0273.1|B0273.1|B0273.1	-0.236855	0.149723	0.29871	0.262525	0.221171	0.384005	-	-	-
B0273.3|B0273.3|B0273.3	0.287435	0.0578984	0.149595	0.320255	0.102569	0.223376	-	-	-
B0280.11|B0280.11|B0280.11	0.224361	0.348038	0.528834	1.05943	0.0006555	0.00561116	-	-	-
B0280.13|B0280.13|B0280.13	-0.347871	0.213673	0.382655	-0.218619	0.548866	0.702967	-	-	-
B0280.17|B0280.17|B0280.17	0.23082	0.124774	0.262593	0.564784	0.00411587	0.0215435	-	-	-
B0280.2|B0280.2|B0280.2	0.0957475	0.619325	0.758797	0.0766862	0.775677	0.865776	-	-	-
B0280.6|B0280.6	0.614873	0.0163444	0.0570022	0.823833	0.0153056	0.0565745	-	yes	-
B0280.7|B0280.7|B0280.7	2.66234	2.09271e-06	3.24555e-05	4.11866	1.69766e-05	0.000395524	Both	-	-
B0280.9|B0280.9|B0280.9	-0.161995	0.152081	0.302139	-0.282737	0.0549061	0.142834	-	-	-
B0281.3|B0281.3|B0281.3	-0.267635	0.409487	0.58801	-0.458275	0.275864	0.447367	-	-	-
B0281.4|B0281.4|B0281.4	-1.08404	0.0123311	0.0455626	0.366793	0.507317	0.669	-	-	-
B0281.5|B0281.5|B0281.5a	-4.58268	8.7442e-14	1.909e-11	-2.77878	6.04504e-05	0.000984747	Both	-	-
B0281.5|B0281.5|B0281.5b	-4.57739	4.61515e-12	5.50864e-10	-2.88682	3.64455e-05	0.000688842	Both	-	-
B0281.6|B0281.6|B0281.6	-0.631767	0.247624	0.421384	-0.94673	0.228049	0.392692	-	-	-
B0281.7|B0281.7	1.17324	0.638991	0.774386	2.95069	0.350179	NA	-	yes	-
B0284.1|B0284.1|B0284.1	2.15306	6.04726e-07	1.12748e-05	1.94505	0.000434613	0.00416824	-	-	-
B0284.2|B0284.2|B0284.2	2.74236	1.56932e-05	0.000179032	2.9977	0.00126685	0.00914104	Both	-	-
B0284.3|B0284.3|B0284.3	0.0509522	0.873712	0.927143	-0.104937	0.798712	0.879362	-	-	-
B0284.4|B0284.4|B0284.4	2.29444	0.156581	0.308411	0.728742	0.73786	0.841871	-	-	-
B0284.5|B0284.5	0.958966	0.242095	0.415262	1.41011	0.238478	0.404964	-	yes	-
B0284.6|B0284.6	1.70865	0.000546834	0.00360832	1.70715	0.00651424	0.0300289	-	-	-
B0285.11|B0285.11	0.437988	0.119406	0.25503	1.15656	0.00204828	0.0128973	-	yes	-
B0285.12|B0285.12	1.61373	0.00103359	0.0061498	1.85896	0.00283646	0.0164043	-	-	-
B0285.16|B0285.16	1.57204	0.502557	0.667679	1.25076	0.686009	NA	-	-	-
B0285.3|B0285.3|B0285.3	-0.46773	0.00430047	0.0195736	-0.273822	0.196348	0.353231	-	-	-
B0285.4|B0285.4|B0285.4	-0.154689	0.407746	0.586311	-0.082215	0.732809	0.838345	-	-	-
B0285.6|B0285.6|B0285.6	-0.61701	0.00964282	0.0374156	-0.517957	0.097752	0.216264	-	-	-
B0286.1|B0286.1|B0286.1	0.121251	0.420949	0.598614	0.479966	0.0203791	0.0694962	-	-	-
B0286.3|B0286.3|B0286.3	-0.326106	0.330505	0.511615	-0.98207	0.0237822	0.0775037	-	-	-
B0294.1|B0294.1|B0294.1	0.0267212	0.924129	0.957219	0.135869	0.71083	0.823772	-	-	-
B0294.3|B0294.3|B0294.3	-0.797492	0.354112	0.534902	0.45849	0.700411	0.816186	-	-	-
B0302.2|B0302.2|B0302.2	-0.0277403	0.98974	0.993762	-2.88585	0.293074	NA	-	-	-
B0302.5|B0302.5|B0302.5	0.228896	0.375438	0.556388	-0.0417796	0.90172	0.94477	-	-	-
B0303.11|B0303.11|B0303.11	-0.822701	0.00126909	0.00727802	-0.422026	0.201855	0.360518	-	-	-
B0303.14|B0303.14|B0303.14	0.409694	0.221913	0.392598	0.438496	0.327	0.500269	-	-	-
B0303.15|B0303.15|B0303.15	-0.150642	0.381872	0.562184	-0.135393	0.542688	0.697932	-	-	-
B0303.16|B0303.16|B0303.16	-0.1693	0.779253	0.870293	1.72022	0.0333064	0.0988754	-	-	-
B0303.2|B0303.2|B0303.2	0.35727	0.0691049	0.170069	0.243183	0.340533	0.514681	-	-	-
B0303.3|B0303.3|B0303.3	0.0113406	0.92422	0.957275	-0.208483	0.176412	0.326635	-	-	-
B0303.4|B0303.4|B0303.4	-0.371268	0.0190415	0.0641321	-0.610689	0.00327713	0.0182737	-	-	-
B0303.7|B0303.7|B0303.7a	0.633964	6.88777e-05	0.000639761	0.134184	0.522469	0.681732	-	-	-
B0303.7|B0303.7|B0303.7b	0.676261	0.000177733	0.00142493	0.0825701	0.728471	0.835649	-	-	-
B0304.2|B0304.2|B0304.2	-0.805016	1.26216e-05	0.000149498	-0.698519	0.00332211	0.0184622	-	-	-
B0304.4|B0304.4|B0304.4	-0.559719	0.00349822	0.0165166	-0.343255	0.164062	0.310733	-	-	-
B0310.1|B0310.1|B0310.1a	-0.148709	0.311573	0.491326	-0.122773	0.537988	0.693802	-	-	-
B0310.1|B0310.1|B0310.1b	-0.131187	0.366186	0.547604	-0.113625	0.563684	0.714264	-	-	-
B0310.2|B0310.2|B0310.2	0.78847	0.00291499	0.0142339	0.445649	0.202044	0.360621	-	-	-
B0310.3|B0310.3|B0310.3	-0.353421	0.49871	0.664601	0.303034	0.67476	0.7976	-	-	-
B0310.6|B0310.6|B0310.6	2.32432	1.06252e-10	7.64504e-09	3.21003	6.95729e-11	3.15322e-08	Both	-	-
B0331.2|B0331.2|B0331.2	1.57813	0.0148694	0.0528064	1.05676	0.29771	0.470817	-	-	-
B0334.10|B0334.10|B0334.10	0.303642	0.435101	0.611117	1.0092	0.0473097	0.128054	-	-	-
B0334.13|B0334.13|B0334.13	2.3121	6.36565e-05	0.000599549	2.37488	0.00242151	0.0146035	Both	-	-
B0334.15|B0334.15|B0334.15	-0.221357	0.285659	0.463451	-0.616295	0.0215824	0.0723136	-	-	-
B0334.3|B0334.3|B0334.3a	0.179362	0.184717	0.346522	-0.344866	0.0495641	0.132469	-	-	-
B0334.3|B0334.3|B0334.3b	0.186579	0.148778	0.297475	-0.278137	0.0988589	0.217907	-	-	-
B0334.4|B0334.4|B0334.4	-0.73602	0.000151558	0.00124598	-1.11253	1.09578e-05	0.000282205	-	-	-
B0334.5|B0334.5|B0334.5	-0.212621	0.284951	0.462685	-0.639599	0.0129305	0.0501116	-	-	-
B0334.6|B0334.6|B0334.6	1.56775	0.000108961	0.00094212	1.62013	0.00424694	0.0220182	-	-	-
B0334.9|B0334.9	-0.445787	0.361377	0.542788	-0.633339	0.330909	0.504392	-	yes	-
B0336.11|B0336.11|B0336.11a	0.830655	2.17987e-06	3.35626e-05	0.945649	7.37604e-05	0.00112937	-	-	-
B0336.11|B0336.11|B0336.11b	2.16544	0.000131054	0.00110079	2.70063	0.000489764	0.00454513	Both	-	-
B0336.12|B0336.12|B0336.12	1.26304	0.403813	0.58284	2.2881	0.238819	NA	-	-	-
B0336.13|B0336.13|B0336.13	-0.714865	3.45811e-06	4.98359e-05	-0.419134	0.0345317	0.101664	-	-	-
B0336.3|B0336.3|B0336.3	-0.17118	0.260878	0.436015	-0.360475	0.0678007	0.166502	-	-	-
B0336.5|B0336.5|B0336.5a	-0.796175	4.73925e-09	1.93044e-07	-0.620748	0.000411681	0.00400159	-	-	-
B0336.5|B0336.5|B0336.5b	-0.836586	1.43492e-09	6.74995e-08	-0.657759	0.00023338	0.00267857	-	-	-
B0336.7|B0336.7|B0336.7a	-0.562749	0.000633414	0.0040795	-0.329142	0.121817	0.251413	-	-	-
B0336.7|B0336.7|B0336.7b	-0.557868	0.000697361	0.00441234	-0.304112	0.152307	0.295427	-	-	-
B0344.1|B0344.1	0.678795	0.0775226	0.185565	0.652473	0.23171	0.397327	-	yes	-
B0344.3|B0344.3	3.5181	0.00545416	0.0236449	1.799	0.271766	0.442741	ADARmutant	-	-
B0344.4|B0344.4	3.5181	0.00545416	0.0236449	1.799	0.271766	0.442741	ADARmutant	-	-
B0344.5|B0344.5	3.55671	0.00477519	0.0212806	1.91675	0.238666	0.405221	ADARmutant	-	-
B0344.t1|B0344.t1	3.52175	0.00538624	0.023422	1.65794	0.313002	0.486395	ADARmutant	-	-
B0344.t2|B0344.t2	3.52175	0.00538624	0.023422	1.65794	0.313002	0.486395	ADARmutant	-	-
B0344.t3|B0344.t3	3.52175	0.00538624	0.023422	1.65794	0.313002	0.486395	ADARmutant	-	-
B0348.1|B0348.1|B0348.1	2.02298	0.347342	0.528343	3.9036	0.139394	0.276836	-	-	-
B0348.2|B0348.2|B0348.2	1.11751	0.0349553	0.102428	1.79996	0.00902427	0.0384495	-	-	-
B0348.5|B0348.5|B0348.5	1.93162	0.000175675	0.00141242	1.54678	0.0349454	0.102525	-	-	-
B0350.73|B0350.73	2.7671	0.0159985	0.0560025	3.09075	0.0666201	0.164475	-	-	-
B0350.74|B0350.74	0.665274	0.539765	0.697364	0.460034	0.783931	0.870392	-	-	-
B0350.t1|B0350.t1	2.78978	0.0466234	0.127002	2.00433	0.31885	NA	-	-	-
B0353.1|B0353.1|B0353.1a	1.98374	0.00154773	0.00855704	0.334915	0.710064	0.823236	-	-	-
B0353.1|B0353.1|B0353.1b	1.69752	0.00266318	0.0132681	0.686934	0.392893	0.566966	-	-	-
B0361.11|B0361.11|B0361.11	0.183783	0.400131	0.579594	0.759481	0.0101062	0.0418738	-	-	-
B0361.2|B0361.2|B0361.2a	-0.384746	0.0139799	0.0502728	-0.346422	0.0853827	0.196482	-	-	-
B0361.2|B0361.2|B0361.2b	-0.387049	0.0798743	0.190001	-0.0321349	0.909084	0.949085	-	-	-
B0361.3|B0361.3|B0361.3	-0.402972	0.049838	0.133522	-0.298888	0.259768	0.429875	-	-	-
B0361.4|B0361.4|B0361.4	0.75579	0.0283288	0.0874127	0.620414	0.1815	0.333071	-	-	-
B0361.6|B0361.6|B0361.6	-0.353202	0.00297573	0.0144862	-0.493607	0.00139566	0.00980802	-	-	-
B0361.8|B0361.8|B0361.8	-0.222639	0.240957	0.4141	-0.0990742	0.68625	0.805847	-	-	-
B0361.9|B0361.9|B0361.9	0.415853	0.0923118	0.21191	0.258299	0.424957	0.596833	-	-	-
B0365.1|B0365.1|B0365.1	-0.871617	2.96113e-09	1.29959e-07	-1.1111	5.47218e-09	9.79919e-07	-	-	-
B0365.2|B0365.2	0.419851	0.580104	0.72932	0.166555	0.876551	0.929639	-	yes	-
B0365.7|B0365.7|B0365.7	0.540624	0.391847	0.571613	-0.032379	0.970052	0.985179	-	-	-
B0379.1|B0379.1	-0.0154889	0.923327	0.956619	-0.0588985	0.781496	0.868711	-	-	-
B0379.1|B0379.1|B0379.1a	0.0116611	0.93476	0.963659	0.0142527	0.939368	0.967526	-	-	-
B0379.11|B0379.11	0.979733	0.321467	0.501817	1.8304	0.151632	0.294442	-	-	-
B0379.2|B0379.2|B0379.2	-0.122759	0.663226	0.792438	0.759271	0.0371519	0.10728	-	-	-
B0379.7|B0379.7|B0379.7	-0.315986	0.222102	0.39285	0.237876	0.476883	0.643246	-	-	-
B0391.10|B0391.10|B0391.10	-0.0976507	0.752395	0.853735	0.298996	0.462795	0.630455	-	-	-
B0391.8|B0391.8	0.0317371	0.899941	0.944105	-0.32582	0.358069	0.532782	-	yes	-
B0393.11|B0393.11	0.679631	0.714313	0.827957	0.910467	0.708849	NA	-	-	-
B0393.3|B0393.3|B0393.3	-0.598127	0.00438336	0.0198654	-0.827404	0.00236747	0.0143552	-	-	-
B0393.4|B0393.4|B0393.4	1.52498	8.42094e-08	2.16394e-06	1.9272	5.16426e-07	2.94959e-05	-	-	-
B0393.5|B0393.5|B0393.5	1.26982	0.00263575	0.0131623	1.01541	0.0865616	0.198506	-	-	-
B0393.6|B0393.6|B0393.6	-0.612685	0.00452923	0.0203895	-0.997224	0.000427414	0.00412338	-	-	-
B0393.7|B0393.7|B0393.7	-0.333405	0.563155	0.715953	0.820815	0.261787	0.431934	-	-	-
B0393.8|B0393.8|B0393.8	-0.0399433	0.781001	0.871254	0.0822303	0.656252	0.783472	-	-	-
B0393.9|B0393.9|B0393.9a	-0.539779	0.0239724	0.0766463	-0.490337	0.114555	0.241648	-	-	-
B0393.9|B0393.9|B0393.9b	-0.55394	0.0254104	0.0800812	-0.48151	0.134394	0.269811	-	-	-
B0395.3|B0395.3|B0395.3	-0.630782	0.00716667	0.0295351	-1.08766	0.000351111	0.0035742	-	-	-
B0395.7|B0395.7	2.78713	0.0880504	0.204306	1.2465	0.566582	NA	-	-	-
B0403.3|B0403.3|B0403.3	1.06555	0.119422	0.25503	0.413715	0.656091	0.783399	-	-	-
B0403.5|B0403.5|B0403.5	2.66575	3.03074e-28	1.29024e-24	2.57798	1.7093e-15	4.65937e-12	Both	-	-
B0403.6|B0403.6|B0403.6	0.174126	0.54518	0.701468	0.264589	0.483131	0.6487	-	-	-
B0403.9|B0403.9	1.7108	0.210633	0.379261	2.09761	0.228792	0.393725	-	-	-
B0410.1|B0410.1|B0410.1	2.4538	0.131153	0.272316	2.71198	0.219916	NA	-	-	-
B0410.3|B0410.3|B0410.3	-0.254559	0.0240686	0.0768866	-0.298223	0.0459975	0.12544	-	-	-
B0412.3|B0412.3|B0412.3	0.037243	0.751757	0.853162	-0.257226	0.0923074	0.207591	-	-	-
B0412.6|B0412.6	2.53896	0.0100941	0.0387835	2.8215	0.0241331	0.0783871	-	-	-
B0412.7|B0412.7	1.32988	0.227932	0.399511	2.65504	0.090334	0.204519	-	-	-
B0416.1|B0416.1|B0416.1	0.396822	0.151528	0.301345	0.14889	0.692202	0.81035	-	-	-
B0416.2|B0416.2|B0416.2	-1.78533	0.055588	0.145093	0.248483	0.823325	0.896556	-	-	-
B0416.3|B0416.3|B0416.3	0.525058	0.0123734	0.0456922	0.807078	0.00485947	0.0242509	-	-	-
B0416.4|B0416.4|B0416.4	-3.1704	8.49019e-11	6.28594e-09	-1.60276	0.00748208	0.0333136	-	-	-
B0416.5|B0416.5|B0416.5a	-0.270152	0.027426	0.0852138	-0.46587	0.00364071	0.0197387	-	-	-
B0416.5|B0416.5|B0416.5b	-0.370551	0.242763	0.416056	-1.0033	0.0161769	0.0588302	-	-	-
B0416.7|B0416.7|B0416.7a	-0.516692	0.281817	0.459249	0.691838	0.263129	0.433287	-	-	-
B0416.7|B0416.7|B0416.7b	-0.49583	0.304276	0.483942	0.707108	0.255253	0.424694	-	-	-
B0432.1|B0432.1|B0432.1	-0.64523	0.4111	0.589597	-0.479319	0.660608	0.786771	-	-	-
B0432.10|B0432.10|B0432.10	-0.554777	0.00044477	0.0030603	-0.464439	0.0223664	0.0742511	-	-	-
B0432.11|B0432.11|B0432.11	0.449588	0.166762	0.322604	1.30451	0.00221326	0.0136392	-	-	-
B0432.13|B0432.13|B0432.13	-0.598055	7.17668e-05	0.000662261	-0.702829	0.000312566	0.00329389	-	-	-
B0432.14|B0432.14|B0432.14	-0.228551	0.541746	0.698739	0.589305	0.265895	0.436072	-	-	-
B0432.6|B0432.6|B0432.6	-0.30943	0.149712	0.29871	-0.853404	0.00290819	0.0167441	-	-	-
B0432.7|B0432.7|B0432.7	-0.313537	0.590323	0.737125	0.276291	0.717426	0.828541	-	-	-
B0432.8|B0432.8|B0432.8	-1.05027	5.3517e-05	0.00051878	-0.739487	0.0270352	0.0848152	-	-	-
B0432.9|B0432.9|B0432.9	-0.489888	0.0126238	0.0463958	-0.454039	0.0777989	0.18425	-	-	-
B0454.18|B0454.18	0.223145	0.897297	0.942692	-0.996843	0.663948	NA	-	-	-
B0454.5|B0454.5|B0454.5	-1.23873	0.00324822	0.0155752	-0.549311	0.310299	0.484277	-	-	-
B0454.6|B0454.6|B0454.6	0.15525	0.445927	0.620556	0.256564	0.337673	0.511587	-	-	-
B0454.8|B0454.8|B0454.8	4.25721	4.43974e-13	7.13235e-11	3.09693	0.00042268	0.00408735	Both	-	-
B0454.9|B0454.9|B0454.9	-0.67137	0.00697082	0.0288817	-0.472064	0.138924	0.276279	-	-	-
B0457.16|B0457.16	1.30416	0.412487	0.590583	1.19472	0.571081	NA	-	-	-
B0457.18|B0457.18	2.00068	0.251467	0.425604	2.01354	0.391516	NA	-	-	-
B0457.19|B0457.19	3.2456	0.144494	0.291836	0.335573	0.907786	NA	-	-	-
B0457.2|B0457.2|B0457.2	-0.33638	0.260118	0.435456	0.641941	0.0956788	0.212937	-	-	-
B0457.3|B0457.3	0.483661	0.0510725	0.135988	1.10503	0.00226098	0.0138568	-	yes	-
B0457.4|B0457.4|B0457.4	1.51253	9.84326e-05	0.000866092	1.66421	0.00200829	0.0127114	-	-	-
B0457.6|B0457.6|B0457.6	1.34161	0.000109738	0.000946969	1.12289	0.0129036	0.0500424	-	-	-
B0462.1|B0462.1|B0462.1	0.892357	0.272494	0.449313	1.08936	0.371983	0.546884	-	-	-
B0462.4|B0462.4|B0462.4	0.483599	0.466892	0.639249	-0.420025	0.631002	0.7659	-	-	-
B0462.5|B0462.5|B0462.5	-0.21987	0.768976	0.863876	0.880113	0.360072	0.534628	-	-	-
B0464.2|B0464.2|B0464.2a	-0.0263923	0.904102	0.94656	-0.236002	0.404537	0.577477	-	-	-
B0464.2|B0464.2|B0464.2b	-0.102622	0.602714	0.745996	-0.195579	0.449157	0.618256	-	-	-
B0464.2|B0464.2|B0464.2c	0.162137	0.438409	0.614076	-0.0560102	0.835899	0.905072	-	-	-
B0464.2|B0464.2|B0464.2d	-0.137056	0.495323	0.662063	-0.202023	0.443259	0.613452	-	-	-
B0464.6|B0464.6|B0464.6	-0.416195	0.00906932	0.0356726	-0.563552	0.00632372	0.0293492	-	-	-
B0464.9|B0464.9|B0464.9	-0.542837	5.87473e-05	0.000560895	-0.567608	0.00119461	0.00871983	-	-	-
B0478.3|B0478.3|B0478.3	-0.719154	0.0349346	0.102418	-0.196264	0.674734	0.7976	-	-	-
B0491.1|B0491.1|B0491.1	-0.206916	0.0586456	0.1509	-0.386274	0.00724364	0.0325748	-	-	-
B0491.5|B0491.5|B0491.5	-0.0807988	0.473191	0.644684	-0.361552	0.013053	0.050406	-	-	-
B0491.6|B0491.6|B0491.6a	-0.171604	0.16563	0.321018	-0.295783	0.0668624	0.164808	-	-	-
B0491.6|B0491.6|B0491.6b	-0.176186	0.184973	0.346848	-0.238815	0.166651	0.314158	-	-	-
B0491.7|B0491.7|B0491.7	0.333245	0.185916	0.348148	0.526337	0.105283	0.227589	-	-	-
B0495.2|B0495.2|B0495.2	-0.320106	0.00499768	0.0220896	-0.635513	1.83602e-05	0.000419786	-	-	-
B0495.5|B0495.5|B0495.5	-0.247061	0.26075	0.435915	-0.117283	0.678881	0.800528	-	-	-
B0495.6|B0495.6|B0495.6	-0.413051	0.0247235	0.0784306	-0.221979	0.345749	0.520116	-	-	-
B0495.7|B0495.7|B0495.7	-0.142939	0.648268	0.78155	-0.702476	0.0830467	0.192624	-	-	-
B0495.8|B0495.8|B0495.8a	-0.318601	0.00674965	0.0281158	-0.205739	0.176494	0.326697	-	-	-
B0495.8|B0495.8|B0495.8b	-0.314372	0.00894158	0.0352897	-0.20781	0.182786	0.334899	-	-	-
B0495.9|B0495.9|B0495.9	-0.120317	0.403284	0.582337	-0.21934	0.238436	0.404926	-	-	-
B0496.1|B0496.1|B0496.1	0.586081	0.0594424	0.152428	1.05304	0.00991585	0.0412315	-	-	-
B0496.11|B0496.11|B0496.11	-0.0651923	0.883865	0.933958	0.421028	0.465554	0.633329	-	-	-
B0496.13|B0496.13	0.312696	0.905305	NA	1.1571	0.737491	NA	-	-	-
B0496.2|B0496.2|B0496.2	0.670629	0.00809685	0.0326005	1.4308	6.93771e-05	0.00108065	-	-	-
B0496.6|B0496.6|B0496.6	0.482906	0.123433	0.260611	1.043	0.0154263	0.0569189	-	-	-
B0507.1|B0507.1|B0507.1	2.05984	2.82158e-12	3.58565e-10	0.936293	0.020276	0.0692557	-	-	-
B0507.10|B0507.10|B0507.10	1.72658	2.88531e-05	0.000302792	0.674073	0.221491	0.38434	-	-	-
B0507.2|B0507.2|B0507.2	0.961469	5.45777e-08	1.50711e-06	0.748695	0.00117516	0.00864215	-	-	-
B0507.3|B0507.3|B0507.3a	-0.960643	0.0211604	0.0694169	-0.195639	0.722702	0.832034	-	-	-
B0507.3|B0507.3|B0507.3b	-0.967702	0.02897	0.0888224	-0.192185	0.743786	0.845448	-	-	-
B0507.4|B0507.4|B0507.4	1.87492	0.00841823	0.0335089	1.88692	0.10394	0.225583	-	-	-
B0507.5|B0507.5|B0507.5	1.47991	0.302317	0.481651	0.265428	0.887356	0.936093	-	-	-
B0507.6|B0507.6|B0507.6	1.74931	3.82659e-07	7.67813e-06	1.26004	0.011765	0.0467039	-	-	-
B0507.7|B0507.7|B0507.7	2.22907	0.00204584	0.0107703	2.23496	0.0233988	0.0767026	-	-	-
B0507.8|B0507.8|B0507.8	2.32234	3.89738e-06	5.53367e-05	1.93722	0.0040926	0.0214309	-	-	-
B0507.9|B0507.9|B0507.9	0.625809	0.112373	0.244016	0.717069	0.187205	0.341135	-	-	-
B0511.11|B0511.11|B0511.11	-0.371675	0.189462	0.352732	0.200147	0.586278	0.732573	-	-	-
B0511.12|B0511.12|B0511.12	-0.218362	0.228191	0.399882	-0.622972	0.00837445	0.0363537	-	-	-
B0511.13|B0511.13|B0511.13	-0.680505	5.72289e-08	1.57014e-06	-0.794651	1.05608e-06	5.05047e-05	-	-	-
B0511.14|B0511.14|B0511.14a	0.931248	0.0211016	0.0693156	-0.129287	0.80889	0.886945	-	-	-
B0511.14|B0511.14|B0511.14b	0.82292	0.0330443	0.098191	-0.156341	0.759537	0.855307	-	-	-
B0511.16|B0511.16	-0.385248	0.866162	0.923118	-0.85725	0.77554	NA	-	-	-
B0511.2|B0511.2|B0511.2	0.0920831	0.601959	0.745387	-0.062021	0.788612	0.873337	-	-	-
B0511.6|B0511.6|B0511.6	0.192666	0.215179	0.384466	-0.101594	0.61365	0.753407	-	-	-
B0511.7|B0511.7|B0511.7	-0.70394	1.92889e-07	4.28301e-06	-0.667909	0.000137765	0.00179968	-	-	-
B0513.11|B0513.11	0.318521	0.71692	0.829662	3.6022	0.0213334	0.0717439	-	yes	-
B0513.12|B0513.12	-0.367286	0.206961	0.375003	0.176263	0.636656	0.769663	-	yes	-
B0513.2|B0513.2|B0513.2a	-0.571217	0.000689386	0.00437165	-0.332011	0.126119	0.25784	-	-	-
B0513.2|B0513.2|B0513.2b	-0.588177	0.000342567	0.0024774	-0.381969	0.0713813	0.173026	-	-	-
B0513.4|B0513.4|B0513.4a	-0.87924	1.47478e-10	9.93939e-09	-0.656768	0.00019759	0.00236231	-	-	-
B0513.4|B0513.4|B0513.4b	-0.811969	5.10458e-05	0.000498609	-0.585138	0.020235	0.0691495	-	-	-
B0513.5|B0513.5|B0513.5	-0.404257	0.00330932	0.0157978	-0.424868	0.0175882	0.0624354	-	-	-
B0513.6|B0513.6|B0513.6	0.458104	0.0930495	0.213195	1.05283	0.00345358	0.0189789	-	-	-
B0513.7|B0513.7	-0.141418	0.331892	0.512981	-0.417549	0.0308449	0.0933844	-	yes	-
B0513.9|B0513.9|B0513.9a	0.326689	0.288478	0.465983	1.11795	0.00499119	0.0247064	-	-	-
B0513.9|B0513.9|B0513.9b	0.279596	0.355081	0.536042	1.09864	0.00492823	0.0245093	-	-	-
B0524.2|B0524.2|B0524.2	0.41925	0.156899	0.3089	1.70256	1.59709e-05	0.000377107	-	-	-
B0524.3|B0524.3|B0524.3	1.50455	0.0304125	0.0922817	1.5417	0.102372	0.223047	-	-	-
B0524.4|B0524.4|B0524.4	0.41483	0.352495	0.533357	1.27109	0.0392035	0.111614	-	-	-
B0524.5|B0524.5|B0524.5	-0.325665	0.323786	0.504511	1.00416	0.0199788	0.0684689	-	-	-
B0524.6|B0524.6|B0524.6	0.160999	0.642339	0.777228	-0.680137	0.152439	0.295518	-	-	-
B0545.4|B0545.4|B0545.4	1.20558	7.42553e-06	9.58415e-05	1.44582	5.54988e-05	0.000935775	-	-	-
B0546.2|B0546.2|B0546.2	-0.45527	0.000593872	0.00386774	-0.432513	0.0119186	0.0471234	-	-	-
B0546.3|B0546.3|B0546.3	0.502278	0.218648	0.38879	-0.435131	0.438617	0.609478	-	-	-
B0546.4|B0546.4|B0546.4a	-0.111487	0.607425	0.749142	-0.196467	0.490323	0.654787	-	-	-
B0546.4|B0546.4|B0546.4b	-0.110326	0.609674	0.750811	-0.218859	0.442034	0.612335	-	-	-
B0546.5|B0546.5|B0546.5	1.29777	0.0566257	0.147036	2.83734	0.0086354	0.0371736	-	-	-
B0554.4|B0554.4|B0554.4	1.0886	0.429326	0.605971	0.272216	0.880185	0.932027	-	-	-
B0554.5|B0554.5|B0554.5	-0.433978	0.206818	0.37485	-0.0697607	0.883182	0.933565	-	-	-
B0554.7|B0554.7|B0554.7	0.309645	0.550547	0.705955	0.239927	0.734082	0.839043	-	-	-
B0563.1|B0563.1|B0563.1	0.398137	0.832013	0.903423	1.63928	0.499162	NA	-	-	-
B0563.10|B0563.10|B0563.10	1.05642	0.133075	0.275145	-0.427349	0.611803	0.751784	-	-	-
B0563.5|B0563.5|B0563.5	0.308817	0.278379	0.456043	1.47962	6.2496e-05	0.00100936	-	-	-
B0563.6|B0563.6|B0563.6a	0.0666067	0.817065	0.894147	0.198554	0.601462	0.743956	-	-	-
B0563.6|B0563.6|B0563.6b	0.0831532	0.759081	0.857663	0.0677173	0.850389	0.91423	-	-	-
B0563.6|B0563.6|B0563.6c	0.011061	0.975876	0.98601	-0.212325	0.671503	0.795076	-	-	-
B0563.7|B0563.7|B0563.7	1.4328	2.86199e-06	4.24302e-05	1.64487	6.39176e-05	0.00102423	-	-	-
B0563.8|B0563.8|B0563.8	-1.02672	0.566331	0.718298	0.153482	0.951175	NA	-	-	-
B0563.9|B0563.9|B0563.9	1.69826	0.0417326	0.116883	2.36092	0.0445687	0.122715	-	-	-
B0564.11|B0564.11|B0564.11	-0.375967	0.017048	0.0587978	-0.376845	0.0672256	0.165463	-	-	-
B0564.2|B0564.2|B0564.2	-0.534244	0.0145198	0.0518301	0.0661595	0.813545	0.890059	-	-	-
B0564.3|B0564.3|B0564.3	1.59658	6.3089e-06	8.35831e-05	1.30262	0.00466314	0.0235247	-	-	-
B0564.4|B0564.4|B0564.4	1.50191	0.00451902	0.0203543	1.22424	0.105163	0.227426	-	-	-
B0564.6|B0564.6|B0564.6a	1.1802	0.000692526	0.00438938	1.09063	0.0190392	0.0660459	-	-	-
B0564.6|B0564.6|B0564.6b	1.18042	0.000693721	0.00439304	1.09393	0.0187196	0.0652619	-	-	-
B0564.7|B0564.7|B0564.7	-0.0701934	0.673382	0.799303	-0.174072	0.419123	0.591756	-	-	-
B0564.9|B0564.9|B0564.9	1.1802	0.000692526	0.00438938	1.09063	0.0190392	0.0660459	-	-	-
baf-1|B0464.7|B0464.7	0.203377	0.219901	0.390228	0.340178	0.111655	0.237452	-	-	-
bag-1|F57B10.11|F57B10.11	-0.0904118	0.511056	0.674132	-0.0658495	0.710522	0.823637	-	-	-
bah-1|ZK1025.7|ZK1025.7	1.47796	0.0132022	0.0480718	-0.00427751	0.996307	0.997864	-	-	-
bam-2|Y71F9AR.1|Y71F9AR.1	0.734516	0.00248607	0.0125423	0.545981	0.0909821	0.205626	-	-	-
bar-1|C54D1.6|C54D1.6	0.671522	0.00169745	0.00923494	0.837351	0.00334683	0.0185595	-	-	-
bas-1|C05D2.4|C05D2.4a	-0.514798	0.0254619	0.0802038	-0.829707	0.00587467	0.0277557	-	-	-
bas-1|C05D2.4|C05D2.4b	-0.52644	0.0297667	0.0908725	-0.887803	0.00505123	0.0248956	-	-	-
bath-1|F59H6.9|F59H6.9	-0.422837	0.0231166	0.0744413	-0.122033	0.613943	0.753508	-	-	-
bath-10|Y49F6C.4|Y49F6C.4	-2.85385	5.10298e-05	0.000498609	-0.334764	0.669165	0.79315	ADARmutant	-	-
bath-11|F52C6.7	-0.305822	0.0962298	0.218672	-0.011771	0.9632	0.981198	-	yes	-
bath-12|F59H5.3	-0.0493125	0.858191	0.918417	0.281032	0.437764	0.608928	-	yes	-
bath-13|F40B1.1|F40B1.1	0.092509	0.749837	0.852134	0.166652	0.690688	0.809238	-	-	-
bath-14|B0047.5	-0.650873	0.0132783	0.0483009	-0.459778	0.193251	0.349263	-	yes	-
bath-15|C08C3.2|C08C3.2	-0.605599	1.375e-06	2.26163e-05	-0.640616	8.185e-05	0.0012192	-	-	-
bath-18|F40B1.2	-0.0931132	0.837172	0.906635	-0.211171	0.753984	0.851981	-	yes	-
bath-19|F59H6.1|F59H6.1	-1.08512	1.91459e-05	0.000213184	-0.884574	0.00725718	0.0326042	-	-	-
bath-2|F52C6.11|F52C6.11	-0.362236	0.0422551	0.118006	-0.289209	0.207702	0.367458	-	-	-
bath-20|B0047.1|B0047.1a	0.767598	0.000648677	0.00415788	1.01335	0.000528442	0.00479674	-	-	-
bath-20|B0047.1|B0047.1b	0.342801	0.291836	0.469774	0.137288	0.749525	0.849138	-	-	-
bath-21|F59H6.8|F59H6.8	-0.338771	0.0916774	0.210813	-0.366723	0.170588	0.319347	-	-	-
bath-22|F52C6.1	-0.475607	0.0524374	0.138713	-0.0890769	0.781583	0.868768	-	yes	-
bath-23|Y49F6C.5|Y49F6C.5	-0.0385199	0.932615	0.962069	1.09899	0.0739287	0.1775	-	-	-
bath-24|B0047.3|B0047.3	-0.167371	0.565391	0.717582	0.41672	0.272027	0.443005	-	-	-
bath-25|T27C10.4|T27C10.4	-0.320461	0.763047	0.859863	2.37496	0.126639	0.258693	-	-	-
bath-26|T07H3.6|T07H3.6	0.0632336	0.911641	0.950154	0.452421	0.552916	0.705943	-	-	-
bath-27|F14D2.1|F14D2.1	-0.666839	0.000100476	0.000881507	-0.852543	0.000130458	0.00172721	-	-	-
bath-28|F14D2.13|F14D2.13a	0.00713095	0.967347	0.981082	-0.192411	0.397129	0.570955	-	-	-
bath-28|F14D2.13|F14D2.13b	-0.0262514	0.87368	0.927143	-0.193249	0.369002	0.543946	-	-	-
bath-29|F14D2.4|F14D2.4a	-0.484303	0.000537482	0.00355855	-0.554148	0.00220242	0.0135861	-	-	-
bath-29|F14D2.4|F14D2.4b	-0.34338	0.0185439	0.0628205	-0.45543	0.0163997	0.0594637	-	-	-
bath-3|F59H6.10|F59H6.10	-0.435713	0.0176161	0.0602852	-0.271716	0.251181	0.419455	-	-	-
bath-30|F14D2.12|F14D2.12	-0.522378	7.54863e-06	9.70381e-05	-0.716572	2.55266e-06	9.86731e-05	-	-	-
bath-31|F12E12.4|F12E12.4	-0.494472	0.498877	0.664616	0.259033	0.803714	0.883085	-	-	-
bath-34|W02A11.5|W02A11.5	2.37009	3.48924e-08	1.05105e-06	1.15267	0.0398667	0.113045	-	-	-
bath-35|W02A11.8|W02A11.8	-0.0134779	0.950039	0.972352	0.167415	0.546215	0.700595	-	-	-
bath-36|Y75B12B.4|Y75B12B.4	0.0344167	0.823112	0.897573	-0.0267415	0.893001	0.939733	-	-	-
bath-37|K08E4.5|K08E4.5	0.618003	0.122857	0.259672	0.273417	0.580227	0.727411	-	-	-
bath-38|F52H3.3|F52H3.3	0.210981	0.109948	0.240528	0.1017	0.562245	0.713006	-	-	-
bath-39|F25H9.4|F25H9.4	0.0965405	0.653221	0.78515	-0.200481	0.479862	0.64542	-	-	-
bath-4|F52C6.8|F52C6.8	-0.441058	0.0141532	0.0507532	-0.381956	0.0987951	0.217806	-	-	-
bath-40|Y105E8B.4|Y105E8B.4	-0.529653	0.0153931	0.0543074	-0.420355	0.138286	0.275327	-	-	-
bath-41|F37A4.9|F37A4.9	-0.750156	8.878e-06	0.000111326	-1.17128	9.07752e-08	7.70584e-06	-	-	-
bath-42|C50C3.8|C50C3.8	0.0708614	0.696189	0.815424	-0.252973	0.281502	0.453215	-	-	-
bath-43|T16H12.5|T16H12.5a	-0.0563515	0.756721	0.856133	-0.520061	0.0295438	0.0904755	-	-	-
bath-43|T16H12.5|T16H12.5b	-0.0512672	0.689524	0.811227	-0.289654	0.0816752	0.190379	-	-	-
bath-44|C07D10.2|C07D10.2a	-0.360684	0.367816	0.548877	-0.92446	0.0797015	0.187291	-	-	-
bath-44|C07D10.2|C07D10.2b	-0.318226	0.00790651	0.0319955	-0.438429	0.00538915	0.026067	-	-	-
bath-45|F29C12.5|F29C12.5	0.165881	0.534921	0.693588	0.519973	0.157884	0.30259	-	-	-
bath-46|T07H3.2|T07H3.2	1.13779	0.00993298	0.0382855	3.68591	8.0014e-09	1.30866e-06	-	-	-
bath-47|T07H3.1|T07H3.1	-0.079235	0.922452	0.956234	2.33161	0.0308189	0.0933317	-	-	-
bath-5|F59H6.11|F59H6.11	-0.201543	0.345042	0.526362	-0.111583	0.685386	0.805335	-	-	-
bath-6|F52C6.9	-0.839362	0.000924906	0.00559169	-0.594597	0.0694526	0.169634	-	yes	-
bath-7|F52C6.10|F52C6.10	-0.108383	0.607926	0.749505	0.0849627	0.758346	0.854616	-	-	-
bath-8|Y49F6C.1	-2.75231	0.00414208	0.0189872	-3.12659	0.0145689	0.0546904	-	yes	-
bath-9|Y49F6C.3|Y49F6C.3	-3.28117	4.30196e-12	5.15892e-10	-1.56543	0.0050888	0.0250137	-	-	-
bbs-1|Y105E8A.5|Y105E8A.5	1.87335	0.000309625	0.00228049	1.874	0.0114916	0.0459383	-	-	-
bbs-2|F20D12.3|F20D12.3	1.3845	0.00653624	0.0273877	1.19706	0.0882656	0.201224	-	-	-
bbs-5|R01H10.6|R01H10.6	0.963067	0.0026787	0.0133235	1.6826	6.33564e-05	0.00101805	-	-	-
bbs-8|T25F10.5|T25F10.5	1.0163	0.0133836	0.048583	1.11785	0.0378222	0.108641	-	-	-
bbs-9|C48B6.8|C48B6.8	0.414336	0.320043	0.500297	1.09472	0.0560871	0.144978	-	-	-
bca-1|T13C5.5|T13C5.5	-0.453023	6.9415e-05	0.000643815	-0.339166	0.0239827	0.0779983	-	-	-
bca-2|Y116A8C.28|Y116A8C.28b	-0.0957836	0.546788	0.702722	-0.0975395	0.636011	0.769272	-	-	-
bca-2|Y116A8C.28|Y116A8C.28c	-0.176978	0.0844397	0.198235	-0.213987	0.108676	0.232913	-	-	-
bca-2|Y116A8C.28|Y116A8C.28d	-0.172649	0.0977257	0.221119	-0.226146	0.0980447	0.216652	-	-	-
bca-2|Y116A8C.28|Y116A8C.28e	-0.151989	0.256647	0.431569	-0.112272	0.516932	0.677118	-	-	-
bcat-1|K02A4.1|K02A4.1	0.0259097	0.917132	0.953141	-0.284807	0.378186	0.553153	-	-	-
bcc-1|M7.3|M7.3	0.264768	0.375507	0.556388	0.308863	0.435841	0.607035	-	-	-
bcmo-1|Y46G5A.24|Y46G5A.24	0.382637	0.645208	0.779124	-0.0924124	0.927539	0.960383	-	-	-
bcmo-2|F53C3.12|F53C3.12	-0.424975	0.0207065	0.0683429	-0.855133	0.000634969	0.00548317	-	-	-
bcs-1|F54C9.6|F54C9.6a	-0.276594	0.013523	0.0489539	-0.222769	0.123883	0.25452	-	-	-
bcs-1|F54C9.6|F54C9.6b	-0.280381	0.00966594	0.0374801	-0.235137	0.093309	0.209036	-	-	-
BE0003N10.1|BE0003N10.1|BE0003N10.1	-0.108275	0.59701	0.742209	-0.372132	0.162613	0.308919	-	-	-
BE0003N10.3|BE0003N10.3|BE0003N10.3	1.63663	5.82733e-05	0.000556856	1.69617	0.00169771	0.0113087	-	-	-
BE0003N10.4|BE0003N10.4	0.870265	0.629912	0.767096	1.33517	0.574911	NA	-	-	-
BE0003N10.5|BE0003N10.5	1.59435	0.357734	0.538901	0.896622	0.700218	NA	-	-	-
BE10.1|BE10.1|BE10.1	0.63966	0.00923845	0.0361873	0.990076	0.00204871	0.0128973	-	-	-
BE10.3|BE10.3|BE10.3	-0.338976	0.529746	0.689272	-0.288415	0.684476	0.804728	-	-	-
BE10.4|BE10.4|BE10.4	0.152687	0.578283	0.727998	0.941169	0.0102189	0.0422114	-	-	-
BE10.5|BE10.5|BE10.5	0.432419	0.209561	0.378024	1.75961	8.32551e-05	0.0012319	-	-	-
BE10.6|BE10.6	0.782212	0.379282	0.559916	1.35719	0.210608	0.371048	-	yes	-
bec-1|T19E7.3|T19E7.3	0.255509	0.235596	0.407656	-0.0900508	0.747065	0.847409	-	-	-
bed-1|Y39B6A.12|Y39B6A.12a	-0.627772	0.000314034	0.00230764	-0.790173	0.000582592	0.00513758	-	-	-
bed-1|Y39B6A.12|Y39B6A.12b	-0.658775	0.00017215	0.00138801	-0.891871	0.000127204	0.00169604	-	-	-
bed-2|Y47D3B.9|Y47D3B.9	-0.416439	0.0868466	0.202162	0.295853	0.352743	0.527602	-	-	-
bed-3|F25H8.6|F25H8.6	2.41671	0.00385475	0.0178729	1.3778	0.233924	0.399949	ADARmutant	-	-
ben-1|C54C6.2|C54C6.2	-0.210009	0.281231	0.458599	0.117076	0.642629	0.773594	-	-	-
bet-1|Y119C1B.8|Y119C1B.8a	-0.141692	0.622395	0.761193	-0.838921	0.026926	0.0845591	-	-	-
bet-1|Y119C1B.8|Y119C1B.8b	0.118549	0.746273	0.849846	-0.546217	0.258187	0.428241	-	-	-
bet-2|F57C7.1|F57C7.1a	0.411062	0.208823	0.377253	-0.314086	0.466123	0.63373	-	-	-
bet-2|F57C7.1|F57C7.1b	0.284212	0.349742	0.530521	-0.477973	0.227384	0.392045	-	-	-
bicd-1|C43G2.2|C43G2.2	0.766338	0.0013148	0.00748305	0.254931	0.426537	0.598159	-	-	-
bir-1|T27F2.3|T27F2.3	-0.452358	0.00304819	0.0147714	-0.589725	0.00287599	0.0165898	-	-	-
bir-2|C50B8.2|C50B8.2	-0.792299	0.00138598	0.00781157	-0.54889	0.0861237	0.197795	-	-	-
bli-1|C09G5.6|C09G5.6	2.11679	1.94672e-06	3.04501e-05	1.24954	0.0523364	0.137868	-	-	-
bli-2|F59E12.12|F59E12.12	1.44431	0.00386748	0.0179244	1.54183	0.0214986	0.0721118	-	-	-
bli-3|F56C11.1|F56C11.1	0.911068	1.29545e-05	0.000152802	0.366443	0.184762	0.337511	-	-	-
bli-4|K04F10.4|K04F10.4a	-0.158504	0.440958	0.616497	-0.391494	0.141728	0.280471	-	-	-
bli-4|K04F10.4|K04F10.4b	-0.0272191	0.86072	0.920175	-0.21282	0.29681	0.469935	-	-	-
bli-4|K04F10.4|K04F10.4c	-0.0750813	0.768071	0.86324	-0.584763	0.0777512	0.18419	-	-	-
bli-4|K04F10.4|K04F10.4d	-0.0556247	0.655117	0.7866	-0.3842	0.0181634	0.0637941	-	-	-
bli-4|K04F10.4|K04F10.4e	-0.00344195	0.988432	0.993241	-0.38169	0.218182	0.380241	-	-	-
bli-4|K04F10.4|K04F10.4f	0.109726	0.643407	0.778003	-0.345359	0.264455	0.434515	-	-	-
bli-5|F45G2.5|F45G2.5	2.05926	2.54596e-08	8.13912e-07	1.41754	0.00416698	0.0217443	-	-	-
blmp-1|F25D7.3|F25D7.3a	1.13904	0.00546096	0.0236703	0.105243	0.855623	0.917439	-	-	-
blmp-1|F25D7.3|F25D7.3b	1.27714	0.00308347	0.014914	0.101809	0.866528	0.923602	-	-	-
bmk-1|F23B12.8|F23B12.8a	-0.0118513	0.940141	0.966671	-0.351333	0.0863557	0.198108	-	-	-
bmk-1|F23B12.8|F23B12.8b	-0.000193988	0.998928	0.99928	-0.302468	0.108205	0.232126	-	-	-
bmy-1|F09E5.17|F09E5.17	-0.34188	0.0056529	0.0243289	-0.472753	0.00309062	0.0174907	-	-	-
bpl-1|F13H8.10|F13H8.10a	-0.410051	0.0060736	0.0257619	-0.63079	0.00115049	0.00851429	-	-	-
bpl-1|F13H8.10|F13H8.10b	-0.443705	0.00186893	0.0100143	-0.692364	0.000186385	0.00226254	-	-	-
bpl-1|F13H8.10|F13H8.10c	-0.4505	0.00136096	0.00770253	-0.692518	0.000144281	0.00186493	-	-	-
bra-1|F54B11.6|F54B11.6	-0.184553	0.30932	0.488981	-0.301952	0.195915	0.352736	-	-	-
bra-2|F23H11.1|F23H11.1	-0.489415	0.0128702	0.0471046	-0.753757	0.00315951	0.0177536	-	-	-
brc-1|C36A4.8|C36A4.8a	-0.517546	3.21163e-05	0.000332932	-0.786427	1.55587e-06	6.66147e-05	-	-	-
brc-1|C36A4.8|C36A4.8b	-0.464926	0.00140849	0.00791228	-0.678504	0.000388004	0.00383672	-	-	-
brc-2|T07E3.5|T07E3.5	-0.338792	0.00561535	0.0242122	-0.698644	1.42157e-05	0.000342251	-	-	-
brd-1|K04C2.4|K04C2.4	-0.463015	0.00059297	0.00386285	-0.616919	0.000432802	0.00415575	-	-	-
bre-1|C53B4.7|C53B4.7a	0.633331	3.68894e-05	0.000376348	0.38834	0.0515032	0.136127	-	-	-
bre-1|C53B4.7|C53B4.7b	0.639675	3.58318e-05	0.000366688	0.354881	0.0800736	0.187841	-	-	-
bre-1|C53B4.7|C53B4.7c	0.632253	2.89984e-05	0.000304067	0.350447	0.0737937	0.177331	-	-	-
bre-1|C53B4.7|C53B4.7d	0.632477	4.00856e-05	0.000404707	0.354368	0.0790363	0.186153	-	-	-
bre-1|C53B4.7|C53B4.7e	0.635371	3.60527e-05	0.000368653	0.350688	0.0817689	0.190506	-	-	-
bre-2|Y39E4B.9|Y39E4B.9a	0.815846	0.000620006	0.00401097	0.481661	0.129594	0.262903	-	-	-
bre-2|Y39E4B.9|Y39E4B.9b	0.848568	6.24674e-05	0.000589841	0.877908	0.00211449	0.0131795	-	-	-
bre-2|Y39E4B.9|Y39E4B.9c	0.848501	5.77151e-05	0.000552348	0.861876	0.00243935	0.014675	-	-	-
bre-2|Y39E4B.9|Y39E4B.9d	0.842931	0.000248027	0.00189341	0.871084	0.00447682	0.0228479	-	-	-
bre-3|B0464.4|B0464.4	0.18588	0.293519	0.471758	-0.09744	0.673472	0.796793	-	-	-
bre-4|Y73E7A.7|Y73E7A.7	0.0431483	0.744757	0.84886	-0.220673	0.215521	0.377104	-	-	-
bre-5|T12G3.8|T12G3.8	-0.579276	1.70942e-05	0.00019231	-0.521287	0.00273238	0.0159794	-	-	-
brf-1|F45E12.2|F45E12.2	-0.344036	0.257647	0.432738	-0.745828	0.0583682	0.149169	-	-	-
bro-1|F56A3.5|F56A3.5	2.01029	0.0782897	0.186875	3.2808	0.0490151	0.131491	-	-	-
brp-1|Y79H2A.1|Y79H2A.1a	0.173957	0.340061	0.521222	0.267116	0.257521	0.427425	-	-	-
brp-1|Y79H2A.1|Y79H2A.1b	0.165954	0.35267	0.533415	0.303667	0.188576	0.343149	-	-	-
btb-1|F40G9.4|F40G9.4	0.146457	0.535885	0.694088	0.259591	0.420528	0.592959	-	-	-
btb-10|K02E7.9|K02E7.9	-4.99725	4.38735e-06	6.13389e-05	-2.29747	0.0114928	0.0459383	Both	-	-
btb-11|M01D1.3|M01D1.3	-3.90857	7.2026e-06	9.34363e-05	-3.10735	0.00130813	0.00935639	Both	-	-
btb-12|ZC204.3|ZC204.3	-1.23666	0.0165773	0.057665	-0.314789	0.644355	0.774916	-	-	-
btb-13|ZC204.11|ZC204.11	-0.239867	0.628581	0.765967	1.05474	0.139625	0.277138	-	-	-
btb-14|Y57A10B.3|Y57A10B.3	-0.347778	0.182389	0.343618	0.227769	0.498429	0.662079	-	-	-
btb-15|C08E3.2|C08E3.2	2.995	0.0721846	0.17566	2.13144	0.345997	NA	-	-	-
btb-16|F39E9.2|F39E9.2	-0.138051	0.573547	0.724549	0.0123633	0.97008	0.985179	-	-	-
btb-17|F39E9.11|F39E9.11	-0.882413	0.0245568	0.078104	-1.32917	0.00913465	0.0388052	-	-	-
btb-18|F39E9.12|F39E9.12	-0.764312	0.0677139	0.167663	0.162045	0.758175	0.85448	-	-	-
btb-19|F57C2.2|F57C2.2	-0.656247	0.00125551	0.0072212	-0.364483	0.163629	0.310154	-	-	-
btb-2|T25D10.5|T25D10.5	0.245277	0.335169	0.516166	1.38808	3.10912e-05	0.000618579	-	-	-
btb-20|F57C2.1|F57C2.1	-0.0383684	0.856818	0.917601	0.131572	0.631113	0.765965	-	-	-
btb-21|F47C10.2|F47C10.2	0.427243	0.436576	0.612152	0.131075	0.85753	0.918536	-	-	-
btb-3|B0047.2|B0047.2	-0.58291	0.0444031	0.122562	-0.239084	0.529628	0.687006	-	-	-
btb-4|F59H6.12|F59H6.12	-0.267476	0.140114	0.285326	-0.122634	0.601518	0.743956	-	-	-
btb-5|W05G11.5|W05G11.5	-0.452154	0.592624	0.73893	0.17401	0.8682	0.924798	-	-	-
btb-6|F45C12.7|F45C12.7	-3.97795	5.15878e-13	8.13399e-11	-2.12293	0.00171756	0.0114031	Both	-	-
btb-7|F45C12.12|F45C12.12	-2.64657	4.80613e-08	1.36252e-06	-1.20962	0.0468268	0.127094	-	-	-
btb-8|F45C12.6|F45C12.6	-2.19558	0.0779459	0.18634	-3.61694	0.0257597	0.0818285	-	-	-
btb-9|F45C12.4|F45C12.4	-0.0570282	0.896186	0.942067	0.0801544	0.887843	0.936496	-	-	-
btf-1|F15D4.1|F15D4.1	-0.246139	0.260536	0.435747	-0.82324	0.00400125	0.0211012	-	-	-
bub-1|R06C7.8|R06C7.8	-0.433052	2.06132e-06	3.20075e-05	-0.563775	2.09709e-06	8.46026e-05	-	-	-
bub-3|Y54G9A.6|Y54G9A.6	-0.433531	0.053525	0.140947	-0.946785	0.00115088	0.00851464	-	-	-
bus-1|R03H4.6|R03H4.6	0.795552	0.156459	0.308286	1.27615	0.165657	0.312764	-	-	-
bus-17|ZK678.8|ZK678.8	1.23753	0.00171845	0.00932332	0.866834	0.100366	0.220067	-	-	-
bus-18|F55A11.5|F55A11.5	3.29213	3.03386e-08	9.36094e-07	2.56961	0.00119014	0.00870486	Both	-	-
bus-19|T07F10.4	2.59385	0.000271368	0.00204049	2.08436	0.051087	0.135293	-	-	-
bus-19|T07F10.4|T07F10.4a	2.10591	9.64724e-07	1.66163e-05	1.78862	0.00209919	0.0131175	-	-	-
bus-2|K08D12.5|K08D12.5a	0.126495	0.757008	0.856264	0.368438	0.499713	0.66304	-	-	-
bus-2|K08D12.5|K08D12.5b	0.0906227	0.830951	0.902806	0.316704	0.576517	0.724864	-	-	-
bus-8|T23F2.1|T23F2.1	2.47016	4.71511e-11	3.87261e-09	2.13664	0.000122649	0.00165237	Both	-	-
byn-1|F57B9.5|F57B9.5	0.0995205	0.499457	0.664945	-0.24617	0.197735	0.355125	-	-	-
C01A2.1|C01A2.1|C01A2.1	0.446712	0.583815	0.732183	1.00636	0.431249	0.60253	-	-	-
C01A2.10|C01A2.10	1.05223	0.149764	0.298768	1.84233	0.0560301	0.144896	-	-	-
C01A2.2|C01A2.2|C01A2.2a	0.181624	0.575623	0.725831	0.687358	0.101596	0.221966	-	-	-
C01A2.2|C01A2.2|C01A2.2b	0.23558	0.49937	0.664889	0.829465	0.0651261	0.161584	-	-	-
C01A2.3|C01A2.3|C01A2.3	-0.0522625	0.704234	0.820882	-0.39406	0.0272013	0.0852061	-	-	-
C01A2.4|C01A2.4|C01A2.4	0.376498	0.0588053	0.151235	0.441964	0.0855351	0.196722	-	-	-
C01A2.5|C01A2.5|C01A2.5	-0.154271	0.246678	0.420286	-0.425739	0.0139227	0.0528904	-	-	-
C01A2.6|C01A2.6|C01A2.6	1.74173	0.00254951	0.0128067	-0.137644	0.848636	0.91322	-	-	-
C01A2.9|C01A2.9|C01A2.9	2.47496	0.0155547	0.0547716	1.89226	0.143708	0.283112	-	-	-
C01B10.10|C01B10.10|C01B10.10	0.184141	0.513557	0.676296	-0.30531	0.407083	0.580165	-	-	-
C01B10.11|C01B10.11|C01B10.11	0.2349	0.220666	0.390989	-0.397935	0.111565	0.2373	-	-	-
C01B10.3|C01B10.3|C01B10.3	0.538417	0.000164352	0.00133525	0.427625	0.0230036	0.0758825	-	-	-
C01B10.4|C01B10.4|C01B10.4	0.286048	0.263702	0.439232	-0.538211	0.113394	0.240026	-	-	-
C01B10.44|C01B10.44|C01B10.44	0.0160336	0.947252	0.970623	0.737312	0.020354	0.0694508	-	-	-
C01B10.46|C01B10.46	0.386293	0.780018	0.870843	0.466766	0.799712	NA	-	-	-
C01B10.47|C01B10.47	0.224674	0.88444	0.934289	-0.181831	0.928952	0.961278	-	-	-
C01B10.6|C01B10.6|C01B10.6a	-0.432158	0.119703	0.255393	-0.68459	0.057217	0.147123	-	-	-
C01B10.6|C01B10.6|C01B10.6b	-0.416499	0.107584	0.236938	-0.669842	0.0466827	0.126779	-	-	-
C01B10.7|C01B10.7|C01B10.7	-1.15409	0.0559212	0.14568	-0.354758	0.632597	0.767039	-	-	-
C01B10.8|C01B10.8|C01B10.8	-0.164192	0.143898	0.290881	-0.555395	0.000141296	0.00183629	-	-	-
C01B10.9|C01B10.9|C01B10.9	-0.378431	0.0279079	0.0864415	-0.916232	4.48751e-05	0.000803006	-	-	-
C01B12.2|C01B12.2|C01B12.2	-0.0817301	0.790658	0.877276	0.273375	0.499346	0.662796	-	-	-
C01B12.3|C01B12.3|C01B12.3	-0.31599	0.100544	0.225578	-0.625253	0.0176265	0.0625353	-	-	-
C01B12.4|C01B12.4|C01B12.4	0.537529	0.023745	0.0760561	0.697762	0.0377716	0.108584	-	-	-
C01B12.5|C01B12.5|C01B12.5	-1.09565	0.000527125	0.00350269	-1.23868	0.00328797	0.0183124	-	-	-
C01B12.8|C01B12.8|C01B12.8	0.452845	0.0711797	0.173985	0.163954	0.614028	0.753566	-	-	-
C01B12.9|C01B12.9	-0.231944	0.681808	0.80545	-0.662068	0.402124	0.575601	-	-	-
C01B4.6|C01B4.6|C01B4.6	-0.673302	0.0262491	0.0821868	-0.998801	0.0122646	0.048227	-	-	-
C01B4.7|C01B4.7|C01B4.7	0.170933	0.713832	0.827541	0.106133	0.862787	0.921535	-	-	-
C01B4.8|C01B4.8|C01B4.8	0.326382	0.452775	0.626807	0.589881	0.311193	0.485223	-	-	-
C01B4.9|C01B4.9|C01B4.9	-0.20521	0.702441	0.819842	-0.745245	0.286928	0.459029	-	-	-
C01B7.10|C01B7.10	2.74635	0.202757	0.369639	4.58785	0.0895574	0.203286	-	-	-
C01B7.14|C01B7.14	1.94665	0.452999	NA	1.45952	0.667519	NA	-	-	-
C01B7.5|C01B7.5|C01B7.5	0.238954	0.804854	0.886634	1.18454	0.362767	0.537523	-	-	-
C01B7.7|C01B7.7|C01B7.7	0.247562	0.489428	0.657314	0.180546	0.735188	0.83976	-	-	-
C01B9.1|C01B9.1|C01B9.1a	0.501354	0.062073	0.15717	-0.0607013	0.868079	0.924763	-	-	-
C01B9.1|C01B9.1|C01B9.1b	0.498711	0.0610088	0.155247	-0.0410034	0.909845	0.949597	-	-	-
C01B9.4|C01B9.4|C01B9.4	0.688707	0.278124	0.455685	2.99313	0.00116407	0.00858529	N2	-	-
C01B9.5|C01B9.5	0.244369	0.679491	0.804138	0.209394	0.786142	0.871668	-	yes	-
C01C10.2|C01C10.2|C01C10.2a	0.958735	0.000859217	0.00524671	0.207871	0.589501	0.735055	-	-	-
C01C10.2|C01C10.2|C01C10.2b	0.867849	9.06066e-06	0.000113116	0.49092	0.0551844	0.14337	-	-	-
C01C4.2|C01C4.2|C01C4.2	0.684849	0.496165	0.662665	-0.0254656	0.986513	0.993006	-	-	-
C01C4.3|C01C4.3|C01C4.3a	0.102618	0.722167	0.832904	0.531445	0.165071	0.312019	-	-	-
C01C4.3|C01C4.3|C01C4.3b	0.136706	0.646122	0.779679	0.723617	0.0660316	0.163384	-	-	-
C01F1.1|C01F1.1|C01F1.1	-0.0907044	0.538046	0.695765	-0.0685378	0.719117	0.829615	-	-	-
C01F1.3|C01F1.3|C01F1.3a	-0.0316176	0.909354	0.948919	-1.177	0.00115923	0.00855834	-	-	-
C01F1.3|C01F1.3|C01F1.3b	-0.102901	0.725882	0.834874	-0.90374	0.0172185	0.061443	-	-	-
C01F1.4|C01F1.4|C01F1.4	-0.576464	0.0596129	0.152758	-0.0587665	0.881034	0.932341	-	-	-
C01F1.5|C01F1.5|C01F1.5	2.04898	2.725e-06	4.07283e-05	1.601	0.032941	0.0980873	-	-	-
C01F1.6|C01F1.6|C01F1.6	-0.725856	0.00150453	0.00835257	-0.791408	0.00832056	0.0361673	-	-	-
C01F6.13|C01F6.13	2.55878	0.0735393	0.178235	2.40561	0.233909	0.399949	-	-	-
C01F6.2|C01F6.2|C01F6.2	0.156809	0.518916	0.680651	1.11736	0.000414383	0.00402138	-	-	-
C01F6.9|C01F6.9|C01F6.9	-0.0795137	0.648832	0.781972	-0.025083	0.911229	0.950637	-	-	-
C01G10.1|C01G10.1|C01G10.1	0.778521	0.0170259	0.0587413	1.57582	0.000214079	0.00251172	-	-	-
C01G10.10|C01G10.10|C01G10.10	-0.420362	0.00148983	0.00828717	-0.344046	0.0442823	0.122168	-	-	-
C01G10.13|C01G10.13	2.43176	0.052905	0.139675	2.29794	0.178831	0.329802	-	yes	-
C01G10.14|C01G10.14|C01G10.14	0.04168	0.821119	0.896242	0.374795	0.118008	0.246776	-	-	-
C01G10.15|C01G10.15|C01G10.15	-0.897927	0.0354251	0.10346	-0.414126	0.450459	0.619492	-	-	-
C01G10.16|C01G10.16|C01G10.16	-1.42511	0.0148288	0.0527041	0.241142	0.769358	0.861188	-	-	-
C01G10.17|C01G10.17|C01G10.17	0.809812	0.258322	0.433586	4.10205	0.000770517	0.00630944	N2	-	-
C01G10.4|C01G10.4|C01G10.4	-0.337747	0.639325	0.774534	2.55662	0.018147	0.0637641	-	-	-
C01G10.5|C01G10.5|C01G10.5	0.394352	0.513598	0.676299	2.89221	0.00198503	0.0125934	N2	-	-
C01G10.6|C01G10.6|C01G10.6	-1.05116	0.116093	0.250137	0.781713	0.379016	0.553971	-	-	-
C01G10.7|C01G10.7|C01G10.7	-0.57372	6.83839e-07	1.25034e-05	-0.616046	3.81447e-05	0.000713426	-	-	-
C01G10.8|C01G10.8|C01G10.8	0.0103434	0.914442	0.951811	-0.280888	0.0240808	0.0782688	-	-	-
C01G10.9|C01G10.9|C01G10.9	-0.0547952	0.754466	0.854596	-0.047892	0.834537	0.904116	-	-	-
C01G12.1|C01G12.1|C01G12.1	0.172919	0.487752	0.656087	0.0912262	0.788061	0.873007	-	-	-
C01G12.12|C01G12.12	0.176396	0.301048	0.480364	-0.0863727	0.697064	0.81387	-	yes	-
C01G12.13|C01G12.13|C01G12.13	-0.0623393	0.784854	0.873625	0.721458	0.0188437	0.0655268	-	-	-
C01G12.3|C01G12.3|C01G12.3	-0.150603	0.350535	0.531157	0.296728	0.159241	0.304041	-	-	-
C01G12.5|C01G12.5|C01G12.5	0.936881	0.282291	0.459681	1.36249	0.32598	0.499373	-	-	-
C01G12.7|C01G12.7|C01G12.7	0.29648	0.383717	0.563973	0.485003	0.291329	0.4635	-	-	-
C01G12.9|C01G12.9|C01G12.9	-0.156861	0.433114	0.609392	0.682225	0.0103427	0.0425806	-	-	-
C01G5.3|C01G5.3|C01G5.3	0.640446	0.0131575	0.0479296	1.04324	0.00243703	0.0146646	-	-	-
C01G5.4|C01G5.4|C01G5.4	0.371789	0.125906	0.264264	1.06494	0.001178	0.0086521	-	-	-
C01G5.5|C01G5.5|C01G5.5	-0.63361	0.00957991	0.0372326	-0.49651	0.114788	0.241996	-	-	-
C01G5.6|C01G5.6|C01G5.6	-0.339682	0.0683496	0.168698	-0.615654	0.0109239	0.0443335	-	-	-
C01G5.7|C01G5.7|C01G5.7	1.20309	0.290977	0.468893	0.956502	0.5314	0.688597	-	-	-
C01G5.9|C01G5.9|C01G5.9	0.197563	0.457037	0.630929	0.558325	0.118788	0.247787	-	-	-
C01G6.10|C01G6.10	0.0443151	0.919793	0.954415	-0.0640392	0.913531	0.951673	-	yes	-
C01G6.2|C01G6.2|C01G6.2	-0.130539	0.481784	0.651064	0.535936	0.0315619	0.0949139	-	-	-
C01G6.3|C01G6.3|C01G6.3	-1.86569	2.49746e-09	1.10751e-07	-1.85227	4.59357e-06	0.000154587	-	-	-
C01G6.4|C01G6.4|C01G6.4	0.0316316	0.918379	0.953689	-0.178228	0.656486	0.783554	-	-	-
C01G6.5|C01G6.5|C01G6.5	-0.158557	0.190788	0.354319	-0.328043	0.0393248	0.111882	-	-	-
C01G6.9|C01G6.9|C01G6.9	0.910169	0.103699	0.230711	1.05148	0.153624	0.297056	-	-	-
C01G8.1|C01G8.1|C01G8.1a	-1.10429	4.9096e-08	1.38417e-06	-1.36148	2.1119e-07	1.51495e-05	-	-	-
C01G8.1|C01G8.1|C01G8.1b	-1.0913	5.95858e-08	1.62433e-06	-1.20659	3.6039e-06	0.000127766	-	-	-
C01G8.6|C01G8.6|C01G8.6	0.196227	0.210451	0.37904	-0.0544103	0.790361	0.874169	-	-	-
C01H6.11|C01H6.11	0.357122	0.809215	0.889052	1.74079	0.398029	0.571712	-	-	-
C01H6.2|C01H6.2|C01H6.2	0.576329	0.0248934	0.0788019	0.187522	0.580693	0.727813	-	-	-
C01H6.3|C01H6.3|C01H6.3	0.357388	0.354637	0.535562	0.951717	0.0708663	0.172203	-	-	yes
C01H6.4|C01H6.4|C01H6.4	-0.525532	0.097047	0.219953	-0.296936	0.468864	0.636173	-	-	-
C01H6.6|C01H6.6|C01H6.6	0.177246	0.220994	0.391379	0.381495	0.0437315	0.121132	-	-	-
C01H6.8|C01H6.8|C01H6.8a	-0.804065	0.0121158	0.044949	-0.131287	0.749088	0.848864	-	-	-
C01H6.8|C01H6.8|C01H6.8b	-0.768235	0.0162497	0.0567263	-0.150392	0.712574	0.824953	-	-	-
C01H6.9|C01H6.9|C01H6.9	-0.428719	0.00961502	0.037336	-0.567927	0.0081362	0.035552	-	-	-
C02B10.2|C02B10.2|C02B10.2	-0.982846	1.72705e-07	3.91777e-06	-0.865241	0.000364466	0.00367205	-	-	-
C02B10.3|C02B10.3|C02B10.3	0.437409	0.132704	0.274577	0.292223	0.454171	0.622781	-	-	-
C02B10.4|C02B10.4|C02B10.4	-0.322832	0.142046	0.288164	-0.714685	0.0120122	0.0474261	-	-	-
C02B10.5|C02B10.5|C02B10.5	-0.354066	0.111664	0.243053	-0.555463	0.0548454	0.142761	-	-	-
C02B10.6|C02B10.6|C02B10.6	0.305815	0.300701	0.479991	0.894319	0.019424	0.0669752	-	-	-
C02B4.14|C02B4.14	3.3547	0.21965	0.389983	2.39785	0.502117	NA	-	-	-
C02B4.4|C02B4.4|C02B4.4	0.460056	0.118785	0.254051	0.240387	0.536163	0.692482	-	-	-
C02B4.5|C02B4.5	2.92372	0.159196	0.311726	3.41585	0.205386	0.364756	-	-	-
C02B4.8|C02B4.8	-1.54595	0.024056	0.0768653	-0.485837	0.572101	0.721477	-	-	-
C02B8.1|C02B8.1|C02B8.1	-0.658662	0.0483185	0.130346	-0.596683	0.169403	0.317711	-	-	-
C02B8.3|C02B8.3|C02B8.3	-0.171918	0.52203	0.683356	0.102177	0.77692	0.866371	-	-	-
C02B8.5|C02B8.5|C02B8.5	-0.233584	0.525397	0.686	0.724207	0.124399	0.255238	-	-	-
C02B8.6|C02B8.6|C02B8.6	0.058299	0.820052	0.895613	0.0497547	0.884385	0.934218	-	-	-
C02C2.4|C02C2.4|C02C2.4	-0.130617	0.736814	0.843096	0.576399	0.254236	0.423376	-	-	-
C02C2.5|C02C2.5|C02C2.5	0.992396	0.000102018	0.000891805	0.624183	0.0748176	0.179161	-	-	-
C02C6.3|C02C6.3|C02C6.3a	-0.140313	0.377647	0.558457	-0.539329	0.00972818	0.0406341	-	-	-
C02C6.3|C02C6.3|C02C6.3b	-0.153606	0.312462	0.492302	-0.604892	0.00255682	0.0152027	-	-	-
C02C6.3|C02C6.3|C02C6.3c	-0.0667233	0.779828	0.870744	-0.234996	0.451676	0.620573	-	-	-
C02C6.3|C02C6.3|C02C6.3d	-0.036599	0.872263	0.926309	-0.169494	0.565774	0.716329	-	-	-
C02D4.12|C02D4.12	0.522987	0.771965	0.865521	0.0636745	0.978556	NA	-	-	-
C02D4.15|C02D4.15	1.0173	0.162902	0.317125	1.78811	0.0582507	0.148985	-	-	-
C02D4.16|C02D4.16	1.0943	0.118342	0.253361	1.86733	0.0396482	0.112528	-	-	-
C02D4.t1|C02D4.t1	3.52175	0.00538624	0.023422	1.65794	0.313002	0.486395	ADARmutant	-	-
C02D5.2|C02D5.2|C02D5.2a	0.284669	0.113845	0.246414	0.193694	0.446839	0.616206	-	-	-
C02D5.2|C02D5.2|C02D5.2b	0.313532	0.126638	0.265302	0.204849	0.483538	0.649016	-	-	-
C02D5.4|C02D5.4|C02D5.4	-0.187141	0.334471	0.515517	-0.0906658	0.717293	0.828469	-	-	-
C02E7.6|C02E7.6|C02E7.6	1.97049	2.62137e-07	5.59379e-06	2.42765	2.0499e-06	8.3262e-05	-	-	-
C02E7.7|C02E7.7|C02E7.7	2.48143	6.3602e-10	3.39162e-08	3.06461	9.44644e-09	1.48557e-06	Both	-	-
C02F12.10|C02F12.10|C02F12.10	-0.323993	0.474119	0.645402	0.44393	0.441357	0.611706	-	-	-
C02F12.3|C02F12.3|C02F12.3	-0.1716	0.539603	0.697296	-0.159292	0.66079	0.786873	-	-	-
C02F12.5|C02F12.5|C02F12.5	-0.26116	0.577177	0.727036	0.634794	0.294301	0.466986	-	-	-
C02F12.8|C02F12.8|C02F12.8	-0.586413	4.32405e-06	6.0487e-05	-0.468515	0.00475369	0.0238687	-	-	-
C02F12.9|C02F12.9|C02F12.9	0.599812	0.640495	0.775657	-0.268889	0.875965	0.929219	-	-	-
C02F4.10|C02F4.10	1.67803	0.353008	0.533764	0.716408	0.771296	0.862879	-	-	-
C02F4.4|C02F4.4|C02F4.4	2.65945	1.52347e-19	1.73217e-16	2.25415	9.22004e-07	4.57885e-05	Both	-	-
C02F5.10|C02F5.10|C02F5.10	-0.221777	0.232185	0.403367	0.382777	0.110744	0.236071	-	-	-
C02F5.12|C02F5.12|C02F5.12	-0.24851	0.382675	0.562969	0.155261	0.672088	0.795474	-	-	-
C02F5.13|C02F5.13|C02F5.13	-0.637723	0.00228727	0.0117666	-0.362228	0.176587	0.326787	-	-	-
C02F5.14|C02F5.14|C02F5.14	-0.392292	0.233702	0.405424	-0.28733	0.498468	0.662079	-	-	-
C02F5.2|C02F5.2|C02F5.2	-0.175918	0.472186	0.643703	0.64095	0.0443361	0.122254	-	-	-
C02F5.3|C02F5.3|C02F5.3	-0.0466818	0.603486	0.746482	-0.265182	0.0227951	0.0753072	-	-	-
C02F5.5|C02F5.5|C02F5.5	-0.281885	0.201176	0.367729	0.281612	0.322966	0.496356	-	-	-
C02F5.6|C02F5.6|C02F5.6a	-0.124428	0.626561	0.7644	-0.814091	0.0143145	0.0539774	-	-	-
C02F5.6|C02F5.6|C02F5.6b	-0.155655	0.409716	0.588218	-0.603201	0.0139966	0.053074	-	-	-
C02F5.7|C02F5.7|C02F5.7a	0.262434	0.307957	0.487672	0.390312	0.240914	0.407948	-	-	-
C02F5.7|C02F5.7|C02F5.7b	0.233425	0.319016	0.499151	0.222976	0.46219	0.630009	-	-	-
C02G6.1|C02G6.1|C02G6.1	-0.010106	0.967854	0.981145	-0.147363	0.669095	0.793106	-	-	-
C02G6.2|C02G6.2|C02G6.2	1.09149	0.00408495	0.0187564	0.69338	0.204668	0.363902	-	-	-
C02G6.3|C02G6.3|C02G6.3	0.657035	0.276986	0.454318	-0.575245	0.510772	0.671927	-	-	-
C02G6.5|C02G6.5	1.0457	0.389425	0.569414	1.15591	0.480717	0.646286	-	-	-
C02H6.1|C02H6.1|C02H6.1	0.0184921	0.986632	0.992265	0.525502	0.697377	0.814043	-	-	-
C03A3.1|C03A3.1|C03A3.1a	0.240061	0.53259	0.691926	-0.133388	0.797107	0.878351	-	-	-
C03A3.1|C03A3.1|C03A3.1b	0.168872	0.62825	0.765796	-0.133317	0.776236	0.865964	-	-	-
C03A3.2|C03A3.2|C03A3.2	0.0830833	0.719211	0.831334	0.0907024	0.765599	0.858587	-	-	-
C03A3.3|C03A3.3|C03A3.3	1.22051	0.010959	0.0414583	1.93186	0.0036565	0.0197937	-	-	-
C03A7.12|C03A7.12|C03A7.12	0.322496	0.444031	0.619031	-0.386337	0.485861	0.651176	-	-	-
C03A7.13|C03A7.13|C03A7.13	-0.136278	0.711981	0.826191	-1.08565	0.0322365	0.0964154	-	-	-
C03A7.15|C03A7.15	2.62775	1.11201e-07	2.72591e-06	4.15919	2.84441e-07	1.87083e-05	Both	-	-
C03A7.2|C03A7.2|C03A7.2	0.163684	0.81115	0.890277	-0.416744	0.673678	0.796845	-	-	-
C03B1.10|C03B1.10|C03B1.10	3.00896	0.044161	0.122105	2.48044	0.183785	0.336301	-	-	-
C03B1.13|C03B1.13|C03B1.13	0.0875092	0.748209	0.850875	-0.445994	0.217226	0.37906	-	-	-
C03B1.14|C03B1.14|C03B1.14	-0.220733	0.58369	0.732106	0.877246	0.0898438	0.203719	-	-	-
C03B1.2|C03B1.2|C03B1.2	1.44663	0.0470278	0.127886	0.910929	0.360072	0.534628	-	-	-
C03B1.5|C03B1.5|C03B1.5	0.652583	0.36656	0.547899	0.872819	0.385551	0.559952	-	-	-
C03B1.6|C03B1.6|C03B1.6a	0.187108	0.92056	NA	-1.91659	0.44227	NA	-	-	-
C03B1.6|C03B1.6|C03B1.6b	-0.5369	0.436325	0.611928	-0.512616	0.544776	0.699444	-	-	-
C03B1.7|C03B1.7|C03B1.7	-0.235852	0.37085	0.551922	-0.750961	0.0307506	0.0932091	-	-	-
C03B1.9|C03B1.9|C03B1.9	0.595778	0.697376	0.816177	2.1464	0.322134	NA	-	-	-
C03B8.2|C03B8.2|C03B8.2	-0.0211963	0.895669	0.941717	-0.282171	0.180939	0.332359	-	-	-
C03B8.3|C03B8.3|C03B8.3	0.153653	0.510036	0.673471	1.26418	3.55168e-05	0.000678081	-	-	-
C03C10.2|C03C10.2|C03C10.2	0.0553074	0.842056	0.909303	1.06496	0.00328648	0.0183119	-	-	-
C03C10.4|C03C10.4|C03C10.4	-0.239691	0.0382225	0.109489	-0.431349	0.00414861	0.0216733	-	-	-
C03C10.5|C03C10.5|C03C10.5	-0.946379	0.396385	0.57597	0.686085	0.680679	0.801839	-	-	-
C03C10.7|C03C10.7|C03C10.7	-0.00148543	0.992476	0.995555	0.00597165	0.976569	0.988003	-	-	-
C03C10.9|C03C10.9|C03C10.9	-0.280443	0.833444	0.904364	-0.533499	0.775489	0.86572	-	-	-
C03C11.1|C03C11.1|C03C11.1	-0.323078	0.0539292	0.14169	-0.0488159	0.823624	0.896772	-	-	-
C03D6.1|C03D6.1|C03D6.1	-0.275365	0.236686	0.408823	-0.464478	0.132702	0.267411	-	-	-
C03E10.3|C03E10.3|C03E10.3	0.38621	0.255495	0.430187	0.230583	0.619101	0.757262	-	-	-
C03F11.1|C03F11.1|C03F11.1	-0.301823	0.528276	0.688176	0.890561	0.155362	0.299462	-	-	-
C03F11.2|C03F11.2|C03F11.2	2.96743	6.498e-09	2.56139e-07	3.76426	2.41821e-06	9.46012e-05	Both	-	-
C03F11.4|C03F11.4|C03F11.4	0.0294302	0.888761	0.937232	-0.226112	0.410368	0.583525	-	-	-
C03G6.17|C03G6.17|C03G6.17	-1.4684	2.04335e-09	9.28708e-08	-0.823165	0.00835349	0.0362847	-	-	-
C03G6.5|C03G6.5|C03G6.5	0.609445	0.003285	0.0157103	0.524184	0.0570601	0.146824	-	-	-
C03H12.1|C03H12.1|C03H12.1	0.0790574	0.567467	0.719324	-0.0121377	0.947719	0.972426	-	-	-
C03H12.2|C03H12.2	0.136773	0.92269	0.956291	-0.730228	0.718051	0.829077	-	-	-
C03H12.3|C03H12.3	0.103047	0.940351	0.966838	0.0309999	0.987148	0.993343	-	-	-
C03H5.2|C03H5.2|C03H5.2	-0.0793563	0.52605	0.686361	-0.2283	0.160419	0.305864	-	-	-
C03H5.3|C03H5.3|C03H5.3	-0.00353998	0.985383	0.991399	0.0263411	0.915869	0.953006	-	-	-
C03H5.4|C03H5.4|C03H5.4	1.94379	0.188033	0.350785	1.6778	0.365008	0.5398	-	-	-
C03H5.5|C03H5.5|C03H5.5	-0.377725	0.0567888	0.147354	-0.151234	0.559814	0.710905	-	-	-
C03H5.6|C03H5.6|C03H5.6	1.60865	0.00452607	0.02038	0.729289	0.378046	0.553081	-	-	-
C03H5.7|C03H5.7|C03H5.7	0.327589	0.720506	0.832042	0.365287	0.75787	0.854292	-	-	-
C04A11.1|C04A11.1|C04A11.1	1.85654	5.63127e-09	2.25101e-07	2.15089	1.0661e-06	5.07858e-05	-	-	-
C04A11.2|C04A11.2|C04A11.2	-2.0171	1.17572e-06	1.97429e-05	-1.72235	0.000527017	0.00478974	-	-	-
C04A11.5|C04A11.5|C04A11.5	1.46921	0.00242935	0.0123121	2.83033	9.05527e-06	0.000246834	-	-	-
C04A2.11|C04A2.11	0.734262	0.438598	0.614138	0.189813	0.848115	0.912779	-	-	-
C04B4.1|C04B4.1|C04B4.1	1.3003	0.0956126	0.217522	-0.99869	0.416627	0.589384	-	-	-
C04B4.2|C04B4.2|C04B4.2	-2.26465	7.66515e-09	2.9398e-07	-1.67554	0.00086712	0.00687781	-	-	-
C04C11.1|C04C11.1	1.54176	4.71235e-05	0.000465639	1.99513	7.55425e-05	0.001144	-	-	-
C04C11.1|C04C11.1|C04C11.1a	1.50112	9.08332e-05	0.000808979	1.98226	9.8812e-05	0.00139939	-	-	-
C04C11.8|C04C11.8	0.567959	0.757372	NA	0.78499	0.743362	NA	-	-	-
C04C3.3|C04C3.3|C04C3.3	-0.102579	0.566431	0.718361	-0.283809	0.21951	0.382247	-	-	-
C04C3.4|C04C3.4|C04C3.4	-0.401087	0.0719741	0.175306	0.106227	0.709616	0.823004	-	-	-
C04C3.6|C04C3.6|C04C3.6	-0.130371	0.875947	0.928626	0.0898736	0.939922	0.967894	-	-	-
C04C3.7|C04C3.7|C04C3.7	-1.86314	0.0819812	0.193857	-2.48172	0.0839474	0.194016	-	-	-
C04C3.9|C04C3.9|C04C3.9	0.575802	0.308462	0.488229	2.0515	0.00798259	0.035025	N2	-	-
C04E12.10|C04E12.10|C04E12.10	-3.84097	3.32247e-07	6.86062e-06	-4.36552	6.07061e-05	0.000988257	Both	-	-
C04E12.2|C04E12.2|C04E12.2	0.121802	0.461509	0.634566	0.340473	0.11323	0.239802	-	-	-
C04E12.4|C04E12.4|C04E12.4	-1.43239	8.66473e-07	1.52008e-05	-0.762944	0.0412476	0.115998	-	-	-
C04E12.5|C04E12.5|C04E12.5	-1.85678	4.20083e-06	5.90218e-05	-0.992971	0.0507571	0.134862	-	-	-
C04E12.6|C04E12.6|C04E12.6	0.660565	0.535669	0.694066	-0.28172	0.830904	0.901292	-	-	-
C04E6.11|C04E6.11|C04E6.11	-0.158848	0.369259	0.550451	-0.481596	0.036114	0.105037	-	-	-
C04E6.12|C04E6.12	1.61229	0.00813498	0.0326995	0.219196	0.808067	0.886319	-	yes	-
C04E6.13|C04E6.13|C04E6.13	-0.629752	0.0633101	0.159467	-0.0562567	0.897058	0.942022	-	-	-
C04E6.4|C04E6.4|C04E6.4	1.03114	0.000407872	0.00285746	1.34264	0.00119043	0.00870486	-	-	-
C04E6.5|C04E6.5|C04E6.5	0.485625	0.0404106	0.113993	1.21475	0.000111083	0.00152758	-	-	-
C04E6.7|C04E6.7|C04E6.7	-0.617631	0.022789	0.0735995	-0.744683	0.0364741	0.105758	-	-	-
C04E6.8|C04E6.8|C04E6.8	0.252996	0.481755	0.651064	1.26054	0.007543	0.0334876	-	-	-
C04E7.1|C04E7.1|C04E7.1	2.23336	0.158395	0.310525	2.37251	0.235094	0.40122	-	-	-
C04E7.3|C04E7.3|C04E7.3	-0.198938	0.597749	0.742622	0.409847	0.408573	0.58166	-	-	-
C04E7.4|C04E7.4|C04E7.4	-0.152719	0.422617	0.599951	-0.013706	0.957149	0.978121	-	-	-
C04E7.5|C04E7.5|C04E7.5	-1.74904	8.97484e-07	1.56588e-05	0.0151452	0.970555	0.985539	-	-	-
C04F1.1|C04F1.1|C04F1.1	0.790472	0.0933887	0.213767	1.48359	0.0165999	0.0599774	-	-	-
C04F12.1|C04F12.1|C04F12.1	1.19818	2.57935e-05	0.000274763	0.561716	0.128909	0.262012	-	-	-
C04F12.12|C04F12.12|C04F12.12	-0.207775	0.218525	0.38865	0.118529	0.595479	0.739578	-	-	-
C04F12.15|C04F12.15	2.28113	0.479009	NA	2.1557	0.603784	NA	-	-	-
C04F12.5|C04F12.5|C04F12.5	-0.325125	0.175467	0.334239	0.273616	0.375839	0.550903	-	-	-
C04F12.6|C04F12.6|C04F12.6	-0.25413	0.16152	0.315156	0.448583	0.0601998	0.152555	-	-	-
C04F12.7|C04F12.7|C04F12.7	-0.0482732	0.829096	0.901673	0.458022	0.112713	0.238953	-	-	-
C04F12.8|C04F12.8|C04F12.8	1.41212	0.00311753	0.0150531	0.440854	0.488842	0.653647	-	-	-
C04F12.t1|C04F12.t1	3.26504	0.00144826	0.00808799	1.52596	0.263363	0.433287	ADARmutant	yes	-
C04F5.2|C04F5.2|C04F5.2	-0.958112	0.594911	0.740536	2.7729	0.242214	NA	-	-	-
C04F5.8|C04F5.8|C04F5.8	-0.1573	0.359359	0.540615	0.010413	0.962517	0.980884	-	-	-
C04F5.9|C04F5.9|C04F5.9	-0.811275	1.4239e-13	2.84147e-11	-0.812745	1.59855e-08	2.15479e-06	-	-	-
C04F6.2|C04F6.2|C04F6.2	1.79893	5.56871e-08	1.53342e-06	1.68805	0.000257305	0.0028628	-	-	-
C04F6.7|C04F6.7|C04F6.7	1.49365	0.0594333	0.15242	1.72733	0.162803	0.309007	-	-	-
C04G2.10|C04G2.10|C04G2.10a	0.0186758	0.904382	0.946616	0.525281	0.0116588	0.0464386	-	-	-
C04G2.10|C04G2.10|C04G2.10b	0.0353232	0.816178	0.893666	0.521558	0.0105506	0.0431682	-	-	-
C04G2.11|C04G2.11|C04G2.11	3.34271	0.000502411	0.00336562	2.78211	0.0161148	0.0586795	-	-	-
C04G2.12|C04G2.12	0.862708	0.0323286	0.096717	1.73408	0.001581	0.0107294	-	yes	-
C04G2.2|C04G2.2|C04G2.2	-0.117141	0.638639	0.774033	0.481643	0.138013	0.274894	-	-	-
C04G2.3|C04G2.3	-0.10232	0.654741	0.786459	0.413328	0.161837	0.307826	-	yes	-
C04G2.5|C04G2.5|C04G2.5	0.0210973	0.931778	0.961817	0.530211	0.101038	0.22114	-	-	-
C04G2.8|C04G2.8|C04G2.8	0.586608	0.0073323	0.0300963	1.17312	3.3067e-05	0.00064486	-	-	-
C04G2.9|C04G2.9|C04G2.9	-0.140362	0.466058	0.638449	-0.0682737	0.783822	0.87035	-	-	-
C04G6.10|C04G6.10|C04G6.10	2.92569	8.44318e-09	3.18559e-07	3.83845	3.74745e-06	0.000131524	Both	-	-
C04G6.13|C04G6.13|C04G6.13	3.40991	0.00101149	0.00603599	1.92487	0.157868	0.30259	ADARmutant	-	-
C04G6.14|C04G6.14	0.44485	0.671924	0.798359	0.287185	0.839162	0.907203	-	-	-
C04G6.2|C04G6.2|C04G6.2	2.59491	1.29283e-07	3.07474e-06	3.22194	7.63622e-06	0.000219882	Both	-	-
C04G6.4|C04G6.4|C04G6.4	-0.281061	0.204337	0.371671	-0.660413	0.0218043	0.0728657	-	-	-
C04G6.5|C04G6.5|C04G6.5	0.945366	0.0312441	0.0941215	1.92695	0.000614778	0.00534835	-	-	-
C04G6.6|C04G6.6|C04G6.6	0.277911	0.507779	0.671754	0.852658	0.164914	0.311794	-	-	-
C04G6.7|C04G6.7|C04G6.7	2.89514	3.39677e-08	1.03105e-06	2.73994	0.000438	0.00418834	Both	-	-
C04H4.1|C04H4.1|C04H4.1	0.534422	0.601501	0.745219	1.03802	0.468805	0.636167	-	-	-
C04H5.1|C04H5.1|C04H5.1	-0.151216	0.583741	0.732127	-0.586262	0.107992	0.231749	-	-	-
C04H5.7|C04H5.7|C04H5.7a	-0.618092	0.0614559	0.155994	0.198517	0.639063	0.770989	-	-	-
C04H5.7|C04H5.7|C04H5.7b	-0.559383	0.0802419	0.190698	0.243929	0.550656	0.704377	-	-	-
C04H5.9|C04H5.9	0.617992	0.558351	0.712115	3.42043	0.0188613	0.0655671	-	yes	-
C05A9.2|C05A9.2|C05A9.2	0.824238	0.046569	0.127002	0.460617	0.40846	0.581587	-	-	-
C05B10.17|C05B10.17	-0.19414	0.856125	0.917244	-0.48074	0.73886	0.842472	-	-	-
C05B5.1|C05B5.1|C05B5.1	0.373783	0.5786	0.72815	-0.0235056	0.976606	0.988003	-	-	-
C05B5.10|C05B5.10	0.087637	0.961531	0.977683	3.17863	0.169734	NA	-	yes	-
C05B5.11|C05B5.11|C05B5.11	1.53965	0.0126218	0.0463953	0.95472	0.19249	0.348342	-	-	-
C05B5.12|C05B5.12|C05B5.12	0.314011	0.402432	0.581673	1.53357	0.00213901	0.013314	-	-	-
C05B5.2|C05B5.2|C05B5.2	0.0757555	0.619489	0.758963	0.489173	0.0140626	0.0532486	-	-	-
C05B5.4|C05B5.4|C05B5.4	0.598138	0.274537	0.45172	0.0477462	0.945216	0.970819	-	-	-
C05B5.5|C05B5.5|C05B5.5	1.26866	0.00524511	0.0229883	1.34761	0.0285166	0.0882329	-	-	-
C05B5.8|C05B5.8|C05B5.8	2.22871	1.03793e-12	1.50635e-10	1.83762	5.42811e-06	0.00017237	-	-	-
C05B5.9|C05B5.9	1.15513	0.00147697	0.00822459	0.676541	0.153753	0.297198	-	yes	-
C05C10.2|C05C10.2|C05C10.2a	-0.261486	0.105773	0.2339	-0.596509	0.00459806	0.0233018	-	-	-
C05C10.2|C05C10.2|C05C10.2b	-0.273201	0.0860404	0.200969	-0.582742	0.00472661	0.023767	-	-	-
C05C10.3|C05C10.3|C05C10.3	-0.566832	0.00155364	0.00857859	-0.56544	0.0145477	0.0546469	-	-	-
C05C10.5|C05C10.5|C05C10.5a	-1.192	4.2419e-07	8.41233e-06	-1.47161	1.42528e-06	6.24767e-05	-	-	-
C05C10.5|C05C10.5|C05C10.5b	-1.17583	2.62141e-06	3.94107e-05	-1.72816	1.14652e-07	9.34473e-06	-	-	-
C05C10.5|C05C10.5|C05C10.5c	-1.16554	3.39579e-06	4.90881e-05	-1.69619	1.77899e-07	1.33467e-05	-	-	-
C05C10.7|C05C10.7|C05C10.7	-0.396452	0.00922693	0.0361587	-0.214937	0.27171	0.442741	-	-	-
C05C10.8|C05C10.8|C05C10.8	-0.166135	0.847287	0.912367	1.05803	0.237131	0.403323	-	-	-
C05C12.1|C05C12.1|C05C12.1	0.160254	0.563029	0.715952	1.25074	0.000512045	0.00469783	-	-	-
C05C12.4|C05C12.4|C05C12.4	0.325629	0.19173	0.35568	-0.213793	0.511203	0.672329	-	-	-
C05C12.5|C05C12.5|C05C12.5	-0.2882	0.027241	0.0847937	0.134686	0.430812	0.602251	-	-	-
C05C12.6|C05C12.6|C05C12.6	0.213128	0.580532	0.729678	0.451905	0.39549	0.569252	-	-	-
C05C8.1|C05C8.1|C05C8.1a	-0.404375	0.123458	0.260629	0.118179	0.726857	0.834713	-	-	-
C05C8.1|C05C8.1|C05C8.1b	-0.421938	0.110267	0.240899	0.100015	0.76849	0.860531	-	-	-
C05C8.10|C05C8.10	1.06922	0.101151	0.226561	0.566543	0.537501	0.693516	-	-	-
C05C8.2|C05C8.2|C05C8.2	-0.288675	0.12396	0.261442	-0.125994	0.603023	0.744913	-	-	-
C05C8.5|C05C8.5|C05C8.5	-0.24081	0.0287632	0.0884291	-0.226513	0.115346	0.242789	-	-	-
C05C8.6|C05C8.6|C05C8.6	-0.432048	0.000280309	0.00209723	-0.659825	2.0431e-05	0.000455253	-	-	-
C05C8.7|C05C8.7|C05C8.7	0.718844	0.00838018	0.0334059	-0.141352	0.689238	0.808235	-	-	-
C05C8.8|C05C8.8|C05C8.8	-0.106735	0.841744	0.909119	-0.498705	0.480137	0.645683	-	-	-
C05C9.1|C05C9.1|C05C9.1	1.3427	0.0969284	0.219799	0.630193	0.591016	0.736151	-	-	-
C05C9.2|C05C9.2|C05C9.2	0.318508	0.589014	0.736294	1.26678	0.141532	0.28022	-	-	-
C05C9.3|C05C9.3|C05C9.3	0.241941	0.553293	0.708085	0.0818362	0.88909	0.93714	-	-	-
C05D10.1|C05D10.1|C05D10.1a	0.506458	0.263244	0.438705	0.671611	0.260993	0.431262	-	-	-
C05D10.1|C05D10.1|C05D10.1b	0.585016	0.206635	0.37465	0.749978	0.228305	0.393081	-	-	-
C05D10.1|C05D10.1|C05D10.1c	0.603844	0.217137	0.386742	0.667133	0.296138	0.469162	-	-	-
C05D10.2|C05D10.2|C05D10.2a	-0.22465	0.384315	0.564539	-0.0220229	0.951354	0.974838	-	-	-
C05D10.2|C05D10.2|C05D10.2b	-0.229545	0.3798	0.560409	-5.03289e-05	0.99989	0.999931	-	-	-
C05D10.2|C05D10.2|C05D10.2c	-0.23241	0.375096	0.556167	-0.014285	0.968898	0.984362	-	-	-
C05D10.4|C05D10.4|C05D10.4a	1.17272	0.000331347	0.00241472	0.520951	0.229665	0.394951	-	-	-
C05D10.4|C05D10.4|C05D10.4b	1.15899	8.36094e-05	0.000754109	0.629585	0.10651	0.229333	-	-	-
C05D10.4|C05D10.4|C05D10.4c	1.15715	0.000339323	0.00245929	0.512389	0.232318	0.398104	-	-	-
C05D11.1|C05D11.1|C05D11.1	0.184984	0.203426	0.370358	-0.146261	0.437153	0.608354	-	-	-
C05D11.10|C05D11.10|C05D11.10	-0.247459	0.141699	0.28762	0.00662679	0.975652	0.987563	-	-	-
C05D11.13|C05D11.13|C05D11.13	-0.169946	0.483555	0.652411	0.560685	0.0749096	0.179328	-	-	-
C05D11.5|C05D11.5|C05D11.5	-0.647425	0.00249594	0.0125797	-0.499304	0.0759829	0.181102	-	-	-
C05D11.7|C05D11.7|C05D11.7a	-0.359259	0.0513764	0.136542	-0.269515	0.263131	0.433287	-	-	-
C05D11.7|C05D11.7|C05D11.7b	-0.369845	0.0377297	0.108492	-0.231266	0.320109	0.493511	-	-	-
C05D11.8|C05D11.8|C05D11.8	0.205527	0.496636	0.66316	-0.170607	0.677943	0.799909	-	-	-
C05D11.9|C05D11.9|C05D11.9	-0.34513	0.000938694	0.00566432	-0.519483	0.000128084	0.00170591	-	-	-
C05D12.1|C05D12.1|C05D12.1	0.805117	0.000660898	0.00421822	0.761228	0.0166636	0.0601041	-	-	-
C05D12.2|C05D12.2|C05D12.2	-0.86805	0.00726439	0.0298511	-0.75699	0.070729	0.17189	-	-	-
C05D12.3|C05D12.3	-0.743953	0.00302588	0.0146827	-0.900332	0.00582158	0.0275769	-	-	-
C05D12.3|C05D12.3|C05D12.3a	-0.746919	0.00274507	0.0135808	-0.886117	0.00630621	0.0292901	-	-	-
C05D12.3|C05D12.3|C05D12.3c	-0.736426	0.00358717	0.0168618	-1.12439	0.000634318	0.00548198	-	-	-
C05D12.4|C05D12.4|C05D12.4	-0.820469	0.0138934	0.0500323	-0.422416	0.329238	0.502565	-	-	-
C05D12.5|C05D12.5|C05D12.5	-1.28525	0.0706933	0.173127	-1.10926	0.288774	0.460801	-	-	-
C05D12.7|C05D12.7|C05D12.7	0.402041	0.423878	0.600906	0.227682	0.739744	0.84308	-	-	-
C05D2.10|C05D2.10|C05D2.10a	-0.350093	0.0132738	0.0482912	-0.64956	0.000393429	0.00386854	-	-	-
C05D2.10|C05D2.10|C05D2.10b	-0.366826	0.0211585	0.0694169	-0.713574	0.000568683	0.00506039	-	-	-
C05D2.11|C05D2.11	-0.0265049	0.907876	0.94819	0.20996	0.491705	0.655883	-	-	-
C05D2.14|C05D2.14	-0.573296	0.614942	0.755021	0.088666	0.954124	0.976412	-	-	-
C05D2.15|C05D2.15	0.701424	0.568453	0.720023	2.63864	0.0817718	0.190506	-	-	-
C05D2.17|C05D2.17	0.675788	0.707996	0.823588	0.197943	0.933094	NA	-	-	-
C05D2.3|C05D2.3|C05D2.3	0.0250367	0.907927	0.9482	0.828132	0.00358591	0.0195409	-	-	-
C05D2.6|C05D2.6|C05D2.6a	-0.571222	2.13209e-06	3.29064e-05	-0.755243	1.92407e-06	8.01412e-05	-	-	-
C05D2.6|C05D2.6|C05D2.6b	-0.557818	3.24068e-05	0.000335808	-0.811369	4.75784e-06	0.000158012	-	-	-
C05D2.8|C05D2.8|C05D2.8	-0.64951	0.0246876	0.0783734	-1.02912	0.0061938	0.0288887	-	-	-
C05D9.3|C05D9.3|C05D9.3	0.646918	0.00516424	0.0226884	0.49427	0.104654	0.226598	-	-	-
C05D9.4|C05D9.4|C05D9.4	1.08673	0.702396	NA	0.675483	0.854175	NA	-	-	-
C05D9.7|C05D9.7|C05D9.7	-0.735667	0.00870297	0.0345079	-0.315469	0.37985	0.554892	-	-	-
C05D9.9|C05D9.9|C05D9.9a	-1.35882	0.000481296	0.00324974	-0.124216	0.804094	0.883344	-	-	-
C05D9.9|C05D9.9|C05D9.9b	-1.30207	0.000533177	0.00353555	-0.0575209	0.905474	0.947055	-	-	-
C05E11.10|C05E11.10	1.02848	0.224437	0.395671	0.760699	0.4945	0.658593	-	-	-
C05E11.12|C05E11.12	0.287966	0.887134	NA	0.0716902	0.978439	NA	-	-	-
C05E11.14|C05E11.14	0.519558	0.824909	NA	0.086814	0.977406	NA	-	-	-
C05E11.15|C05E11.15	-4.05451	0.000332199	0.00241886	-2.52691	0.0829313	0.192411	-	-	-
C05E11.2|C05E11.2|C05E11.2	-2.45928	0.0798558	0.189974	-0.548319	0.75933	NA	-	-	-
C05E11.3|C05E11.3|C05E11.3	0.418543	0.145651	0.293381	-0.224212	0.561194	0.712102	-	-	-
C05E11.6|C05E11.6|C05E11.6	-1.34411	0.00138417	0.00780308	-0.280387	0.575107	0.723878	-	-	-
C05E11.7|C05E11.7|C05E11.7	2.46872	0.00697622	0.0288994	0.604415	0.635329	0.768974	ADARmutant	-	-
C05E4.12|C05E4.12|C05E4.12	-4.06148	0.00111189	0.00653345	-2.85079	0.0587379	0.149841	-	-	-
C05E7.1|C05E7.1|C05E7.1	1.77815	5.34927e-13	8.37677e-11	1.81063	8.74519e-08	7.52792e-06	-	-	-
C05E7.2|C05E7.2|C05E7.2	2.5296	1.25727e-07	3.01828e-06	1.84583	0.00312236	0.0175917	-	-	-
C05E7.3|C05E7.3|C05E7.3	-0.00962186	0.981574	0.989166	0.964387	0.0709589	0.172361	-	-	-
C05E7.4|C05E7.4|C05E7.4	-0.05168	0.944099	0.968801	-0.131055	0.895893	0.941202	-	-	-
C05G5.1|C05G5.1|C05G5.1	-0.563982	0.020507	0.0678247	-0.340913	0.284407	0.456126	-	-	-
C05G5.2|C05G5.2|C05G5.2	0.0366114	0.864299	0.921902	0.261761	0.348274	0.522613	-	-	-
C05G5.3|C05G5.3|C05G5.3	-0.410295	0.109554	0.239894	-0.330612	0.323411	0.496897	-	-	-
C05G5.4|C05G5.4|C05G5.4	0.0287393	0.820447	0.895814	-0.370846	0.0239848	0.0779983	-	-	-
C05G5.5|C05G5.5|C05G5.5	1.44542	0.0047494	0.0211939	1.20887	0.0614929	0.154935	-	-	-
C05G5.7|C05G5.7|C05G5.7	1.74543	0.253364	0.427964	2.11714	0.31434	0.487775	-	-	-
C05G6.4|C05G6.4	2.22133	0.00471644	0.0210799	1.93263	0.0493857	0.13211	-	-	-
C05G6.5|C05G6.5	2.22133	0.00471644	0.0210799	1.93263	0.0493857	0.13211	-	-	-
C05H8.3|C05H8.3	1.23271	0.347593	0.528611	1.63177	0.371109	0.546018	-	-	-
C05H8.4|C05H8.4	-1.58983	0.409746	NA	-0.856898	0.730935	NA	-	-	-
C06A1.2|C06A1.2|C06A1.2	-0.175705	0.39129	0.571287	-0.00877796	0.974174	0.986981	-	-	-
C06A1.3|C06A1.3|C06A1.3	-0.103604	0.536622	0.694631	0.36159	0.0991114	0.218172	-	-	-
C06A1.4|C06A1.4	-0.686298	0.0309475	0.0934166	-1.53124	0.000244634	0.0027648	-	yes	-
C06A1.6|C06A1.6|C06A1.6	2.6764	2.1207e-05	0.000232685	5.09312	3.71607e-07	2.30801e-05	Both	-	-
C06A1.7|C06A1.7|C06A1.7	2.80461	2.69154e-05	0.000285033	5.08428	5.76834e-07	3.20169e-05	Both	-	-
C06A1.8|C06A1.8	0.692281	0.339647	0.520807	0.354591	0.704118	0.818886	-	-	-
C06A12.17|C06A12.17	-0.274085	0.867272	0.923839	0.198474	0.922603	0.957248	-	-	-
C06A12.3|C06A12.3|C06A12.3a	-0.507558	0.0087264	0.0345901	-0.209468	0.402417	0.575823	-	-	-
C06A12.3|C06A12.3|C06A12.3b	-0.538785	0.00436329	0.019789	-0.362395	0.138222	0.275244	-	-	-
C06A12.3|C06A12.3|C06A12.3c	-0.554275	0.0100163	0.0385628	-0.336051	0.22703	0.391656	-	-	-
C06A5.1|C06A5.1|C06A5.1	-0.0941828	0.761098	0.858923	-0.35704	0.383197	0.557635	-	-	-
C06A5.10|C06A5.10|C06A5.10	0.319078	0.30725	0.486945	0.36616	0.328757	0.502205	-	-	-
C06A5.12|C06A5.12|C06A5.12	-0.508475	0.12393	0.26142	0.0735005	0.858995	0.919479	-	-	-
C06A5.2|C06A5.2|C06A5.2	0.228338	0.414388	0.592351	1.22197	0.000951043	0.00737119	-	-	-
C06A5.3|C06A5.3|C06A5.3a	-0.441817	0.0679847	0.168041	-0.900326	0.00408935	0.0214206	-	-	-
C06A5.3|C06A5.3|C06A5.3b	-0.466	0.0878255	0.203902	-0.927304	0.00895889	0.0382307	-	-	-
C06A5.4|C06A5.4|C06A5.4	0.468238	0.442118	0.617307	-0.0522452	0.948072	0.972653	-	-	-
C06A5.5|C06A5.5|C06A5.5	0.118971	0.45687	0.630835	0.0593634	0.777184	0.866445	-	-	-
C06A5.6|C06A5.6|C06A5.6	-0.304796	0.0895775	0.207136	-0.630178	0.00702222	0.0318264	-	-	-
C06A5.8|C06A5.8|C06A5.8a	-1.05707	0.000119087	0.00101395	-0.5684	0.108385	0.232451	-	-	-
C06A5.8|C06A5.8|C06A5.8b	-1.06901	9.96496e-05	0.000875594	-0.581032	0.101051	0.221141	-	-	-
C06A6.2|C06A6.2|C06A6.2a	-0.356684	0.350314	0.53098	-0.324454	0.521056	0.680602	-	-	-
C06A6.2|C06A6.2|C06A6.2b	-0.381995	0.317854	0.49778	-0.322562	0.524255	0.68318	-	-	-
C06A6.4|C06A6.4|C06A6.4a	-0.549914	1.8135e-07	4.07766e-06	-0.458493	0.000804182	0.0064831	-	-	-
C06A6.4|C06A6.4|C06A6.4b	-0.537049	2.92893e-07	6.16257e-06	-0.447072	0.00104344	0.00790193	-	-	-
C06A6.5|C06A6.5|C06A6.5	0.0421447	0.762077	0.859377	-0.225165	0.220253	0.382917	-	-	-
C06A6.7|C06A6.7|C06A6.7	0.694416	0.00277651	0.0137044	1.17674	0.000260895	0.00288443	-	-	-
C06A8.1|C06A8.1|C06A8.1a	0.0751201	0.783832	0.872964	-0.449036	0.205027	0.364382	-	-	-
C06A8.1|C06A8.1|C06A8.1b	0.0876329	0.682113	0.80566	-0.320729	0.247347	0.415201	-	-	-
C06A8.16|C06A8.16	0.700021	0.700203	0.818324	-0.256635	0.914117	NA	-	-	-
C06A8.2|C06A8.2|C06A8.2	-0.575223	1.36911e-07	3.22911e-06	-0.584836	3.49244e-05	0.000668082	-	-	-
C06A8.3|C06A8.3|C06A8.3	0.106889	0.644875	0.778961	-0.0142496	0.962072	0.980756	-	-	-
C06A8.6|C06A8.6|C06A8.6	0.182014	0.310184	0.489843	0.42905	0.0675838	0.166119	-	-	-
C06A8.8|C06A8.8|C06A8.8a	0.394841	0.0131277	0.0478413	0.373744	0.0753765	0.180103	-	-	-
C06A8.8|C06A8.8|C06A8.8b	0.439089	0.000161113	0.00131291	0.434012	0.00456981	0.0232239	-	-	-
C06B3.16|C06B3.16|C06B3.16	1.07384	0.0100028	0.0385255	2.05763	0.000916239	0.00715863	-	-	-
C06B3.6|C06B3.6|C06B3.6	-0.0639656	0.771048	0.864911	0.255627	0.367743	0.5427	-	-	-
C06B3.7|C06B3.7|C06B3.7	2.35458	2.60419e-06	3.91749e-05	4.04273	7.37028e-10	2.20506e-07	Both	-	-
C06B8.15|C06B8.15	2.25291	0.0953511	0.217086	2.51809	0.152876	0.296086	-	-	-
C06B8.2|C06B8.2|C06B8.2a	1.16508	0.000358006	0.00257303	1.00325	0.0344187	0.101441	-	-	-
C06B8.2|C06B8.2|C06B8.2b	1.18762	0.00245743	0.0124273	1.00726	0.0564879	0.145768	-	-	-
C06B8.2|C06B8.2|C06B8.2c	1.37008	1.98417e-05	0.000219687	1.35579	0.0025213	0.0150389	-	-	-
C06B8.2|C06B8.2|C06B8.2d	1.34148	1.15084e-05	0.000137914	1.38454	0.00118602	0.00868813	-	-	-
C06B8.7|C06B8.7|C06B8.7	1.37375	5.03606e-06	6.89738e-05	0.889952	0.0262754	0.0829621	-	-	-
C06B8.t3|C06B8.t3	2.16046	0.286205	0.463719	2.40236	0.361934	NA	-	-	-
C06C3.10|C06C3.10|C06C3.10	1.17284	2.37359e-09	1.05994e-07	1.4495	2.18248e-07	1.53418e-05	-	-	-
C06C3.11|C06C3.11	0.804036	0.0412478	0.115843	1.30422	0.0127264	0.049582	-	yes	-
C06C3.12|C06C3.12|C06C3.12	0.825456	0.174048	0.332207	1.3214	0.134593	0.270056	-	-	-
C06C3.3|C06C3.3|C06C3.3	1.26465	0.00618793	0.0261679	1.3151	0.0334922	0.0992709	-	-	-
C06C3.4|C06C3.4|C06C3.4	2.0744	5.21847e-15	1.66619e-12	1.40676	0.000133397	0.0017546	-	-	-
C06C3.5|C06C3.5	0.00391786	0.991891	0.995125	0.361528	0.482459	0.647989	-	yes	-
C06C3.7|C06C3.7|C06C3.7	0.905047	0.106973	0.235944	-0.216557	0.788564	0.873323	-	-	-
C06C3.8|C06C3.8|C06C3.8	0.0797345	0.745919	0.849556	0.361988	0.278652	0.450252	-	-	-
C06C3.9|C06C3.9|C06C3.9	1.72109	2.71208e-06	4.05828e-05	0.655891	0.175875	0.325936	-	-	-
C06C6.6|C06C6.6|C06C6.6	0.656926	0.00252365	0.0126968	1.56497	1.27591e-06	5.76461e-05	-	-	-
C06C6.7|C06C6.7|C06C6.7	0.407187	0.100597	0.225666	1.12214	0.000764415	0.00627834	-	-	-
C06C6.8|C06C6.8|C06C6.8	-0.59604	0.0923849	0.21204	0.709453	0.121229	0.250832	-	-	-
C06C6.9|C06C6.9|C06C6.9	-0.912776	0.0426102	0.118742	0.769931	0.203184	0.361898	-	-	-
C06E1.1|C06E1.1|C06E1.1	-1.08111	0.000111153	0.000956918	-0.696612	0.0508486	0.134974	-	-	-
C06E1.11|C06E1.11|C06E1.11	-0.0787019	0.813625	0.89195	-0.0821371	0.850386	0.91423	-	-	-
C06E1.3|C06E1.3|C06E1.3	1.09055	3.37254e-05	0.000347498	0.953064	0.00719372	0.032424	-	-	-
C06E1.7|C06E1.7|C06E1.7	0.948559	0.000447901	0.00307878	1.22656	0.00107058	0.00805958	-	-	-
C06E1.9|C06E1.9|C06E1.9	-0.387535	0.00268083	0.01333	-0.359576	0.0317344	0.095211	-	-	-
C06E2.1|C06E2.1|C06E2.1	1.86619	1.6112e-09	7.46914e-08	0.775064	0.0542601	0.141583	-	-	-
C06E2.11|C06E2.11	0.994087	0.259017	0.434296	1.83979	0.10619	0.228896	-	-	-
C06E2.5|C06E2.5|C06E2.5	-1.08228	0.000479478	0.00323917	-0.811041	0.0414297	0.116386	-	-	-
C06E2.9|C06E2.9|C06E2.9	-0.83762	0.464398	0.637201	1.21464	0.351757	0.526423	-	-	-
C06E4.1|C06E4.1|C06E4.1	0.540046	0.767671	0.863017	1.01865	0.672134	NA	-	-	-
C06E4.2|C06E4.2|C06E4.2	0.646687	0.0834156	0.196467	0.877183	0.0868291	0.198897	-	-	-
C06E4.3|C06E4.3|C06E4.3	-1.43943	1.07502e-05	0.000130323	-1.81077	9.61737e-05	0.00137656	-	-	-
C06E4.5|C06E4.5|C06E4.5	2.21966	0.0685685	0.169177	3.47423	0.0454628	0.124369	-	-	-
C06E4.6|C06E4.6|C06E4.6	-1.17515	0.100984	0.226256	-0.712378	0.543142	0.698187	-	-	-
C06E4.8|C06E4.8|C06E4.8	1.40785	5.73767e-05	0.000550261	1.30123	0.00671072	0.030721	-	-	-
C06E7.2|C06E7.2|C06E7.2	0.158331	0.335626	0.516534	0.117507	0.58746	0.733292	-	-	-
C06E7.4|C06E7.4|C06E7.4	2.21927	3.74048e-07	7.54685e-06	0.714556	0.209419	0.369671	ADARmutant	-	-
C06E7.88|C06E7.88|C06E7.88	1.72703	0.0318493	0.0955403	1.12043	0.267945	0.438467	-	-	-
C06E8.5|C06E8.5|C06E8.5	2.81353	0.00038982	0.00274908	3.24108	0.00317013	0.017797	Both	-	-
C06G1.1|C06G1.1|C06G1.1a	2.89032	1.36898e-12	1.90042e-10	2.33061	3.32625e-05	0.000646866	Both	-	-
C06G1.1|C06G1.1|C06G1.1b	2.71125	2.05354e-13	3.94389e-11	2.24188	5.45219e-06	0.000172592	Both	-	-
C06G1.10|C06G1.10	1.03301	0.613754	0.754084	-0.316614	0.905699	NA	-	-	-
C06G1.11|C06G1.11	2.07571	0.0298631	0.0910903	3.28357	0.01719	0.0613771	-	-	-
C06G1.15|C06G1.15	2.03306	0.0326771	0.0973265	3.28052	0.0166088	0.0600006	-	-	-
C06G1.2|C06G1.2|C06G1.2	2.16751	2.91687e-05	0.000305351	1.9172	0.0141131	0.0534005	-	-	-
C06G1.5|C06G1.5|C06G1.5	0.90192	0.00046504	0.00316339	0.527053	0.126642	0.258693	-	-	-
C06G1.6|C06G1.6|C06G1.6	1.51252	0.0147996	0.0526352	0.586154	0.502632	0.665286	-	-	-
C06G1.t2|C06G1.t2	1.43803	0.157494	0.309335	3.15438	0.0253876	0.0810772	-	-	-
C06G1.t3|C06G1.t3	1.43803	0.157494	0.309335	3.15438	0.0253876	0.0810772	-	-	-
C06G3.3|C06G3.3|C06G3.3	-0.181369	0.639786	0.775019	0.0854065	0.86571	0.923291	-	-	-
C06G3.4|C06G3.4|C06G3.4	1.16559	0.244509	0.418039	1.26333	0.395914	0.569558	-	-	-
C06G3.5|C06G3.5|C06G3.5a	0.0900141	0.404846	0.583576	0.217689	0.123773	0.254358	-	-	-
C06G3.5|C06G3.5|C06G3.5b	0.0952997	0.36216	0.543612	0.171788	0.207867	0.367672	-	-	-
C06G3.6|C06G3.6|C06G3.6	0.669249	0.039764	0.112592	-0.0349122	0.934549	0.964507	-	-	-
C06G3.8|C06G3.8|C06G3.8	-0.511588	0.00111922	0.0065675	-0.380174	0.0591429	0.150592	-	-	-
C06G3.9|C06G3.9|C06G3.9	-0.16576	0.115341	0.248872	-0.448055	0.00105114	0.00794201	-	-	-
C06G4.1|C06G4.1|C06G4.1	-0.547778	0.00582496	0.0249391	-0.809591	0.00171847	0.0114037	-	-	-
C06G4.4|C06G4.4|C06G4.4	-0.233259	0.373657	0.554644	0.461254	0.173446	0.322813	-	-	-
C06G4.6|C06G4.6|C06G4.6	2.86897	4.04517e-08	1.18442e-06	3.36749	0.000120854	0.00163167	Both	-	-
C06G4.7|C06G4.7	-0.064533	0.951188	0.972352	1.3116	0.381091	0.555666	-	-	-
C06G4.t1|C06G4.t1	-0.064533	0.951188	0.972352	1.3116	0.381091	0.555666	-	-	-
C06G8.1|C06G8.1|C06G8.1	1.1023	1.35952e-05	0.000159003	0.363132	0.271668	0.442741	-	-	-
C06G8.3|C06G8.3	-0.015104	0.963039	0.97836	-0.650323	0.129171	0.262352	-	-	-
C06G8.3|C06G8.3|C06G8.3b	-0.0625306	0.846673	0.91209	-0.685089	0.107298	0.230726	-	-	-
C06G8.3|C06G8.3|C06G8.3c	0.0567631	0.844622	0.911149	-0.590069	0.119906	0.248806	-	-	-
C06H2.2|C06H2.2|C06H2.2	-0.401563	0.0180943	0.0615259	-0.621058	0.00524609	0.0255666	-	-	-
C06H2.3|C06H2.3|C06H2.3	-0.584551	1.48728e-06	2.42127e-05	-0.69958	8.29528e-06	0.000232315	-	-	-
C06H2.6|C06H2.6|C06H2.6	-0.656297	0.0087593	0.0347043	-0.86408	0.00767073	0.033938	-	-	-
C06H2.7|C06H2.7|C06H2.7	-1.17355	0.000215264	0.00167331	-1.64744	7.3634e-05	0.00112835	-	-	-
C06H5.6|C06H5.6|C06H5.6	-0.623338	0.0213332	0.069816	-0.623102	0.0754032	0.180141	-	-	-
C06H5.7|C06H5.7|C06H5.7	0.509493	0.0289176	0.0887257	0.451588	0.136288	0.272431	-	-	-
C06H5.8|C06H5.8|C06H5.8	-0.0883889	0.79145	0.877774	0.454633	0.293367	0.465685	-	-	-
C07A12.2|C07A12.2|C07A12.2	0.925785	0.0347637	0.102054	1.68514	0.00691487	0.0314502	-	-	-
C07A12.7|C07A12.7|C07A12.7a	0.762783	3.95865e-07	7.91202e-06	0.638134	0.00111145	0.00828791	-	-	-
C07A12.7|C07A12.7|C07A12.7b	0.748464	6.34326e-07	1.17155e-05	0.588208	0.0029256	0.0168167	-	-	-
C07A12.7|C07A12.7|C07A12.7c	0.722908	3.62381e-07	7.36967e-06	0.598179	0.0012632	0.00912011	-	-	-
C07A4.2|C07A4.2|C07A4.2	-0.555562	0.145482	0.293179	0.45243	0.369799	0.544816	-	-	-
C07A4.3|C07A4.3|C07A4.3	1.30582	1.28106e-07	3.05528e-06	1.18956	0.0003212	0.00335748	-	-	-
C07A9.12|C07A9.12|C07A9.12	1.82245	2.30285e-05	0.000250512	1.64762	0.00457037	0.0232239	-	-	-
C07A9.13|C07A9.13|C07A9.13	0.346038	0.0861222	0.201099	1.06839	0.00016012	0.00201137	-	-	-
C07A9.14|C07A9.14	3.56103	0.100988	0.226256	1.74575	0.547863	NA	-	-	-
C07A9.2|C07A9.2|C07A9.2	-0.257358	0.176193	0.335232	-0.111219	0.650189	0.779226	-	-	-
C07A9.5|C07A9.5|C07A9.5	1.03355	0.0077945	0.0316325	0.93692	0.0908653	0.205464	-	-	-
C07A9.8|C07A9.8|C07A9.8	0.53551	0.238204	0.410528	1.56834	0.00799193	0.0350556	-	-	-
C07A9.9|C07A9.9|C07A9.9	0.632281	0.000323839	0.00236689	1.10652	2.43656e-06	9.47324e-05	-	-	-
C07B5.2|C07B5.2|C07B5.2	-1.21757	0.184338	0.346191	-0.860419	0.487621	0.652753	-	-	-
C07B5.3|C07B5.3|C07B5.3	0.804974	0.0459225	0.125858	1.24485	0.0185138	0.0646732	-	-	-
C07B5.4|C07B5.4|C07B5.4a	0.297262	0.269654	0.446013	0.246267	0.486563	0.651788	-	-	-
C07B5.4|C07B5.4|C07B5.4b	0.440674	0.207099	0.375108	0.277535	0.550181	0.703965	-	-	-
C07B5.6|C07B5.6|C07B5.6	0.279209	0.646279	0.779742	0.72594	0.374229	0.549232	-	-	-
C07B5.8|C07B5.8|C07B5.8	0.151682	0.526039	0.686361	0.49331	0.116333	0.244286	-	-	-
C07C7.1|C07C7.1|C07C7.1	-0.0701582	0.919769	0.954415	-0.314623	0.747278	0.847541	-	-	-
C07D10.1|C07D10.1|C07D10.1	-0.109119	0.701668	0.819421	-0.116331	0.762984	0.857222	-	-	-
C07D10.5|C07D10.5|C07D10.5	-1.0477	0.0325866	0.0971027	-1.06517	0.0920849	0.207373	-	-	-
C07D10.6|C07D10.6|C07D10.6	0.385769	0.696533	0.815692	-0.241001	0.855811	0.917439	-	-	-
C07D8.2|C07D8.2	2.07315	1.74087e-05	0.000195545	2.32845	0.000580128	0.0051306	Both	yes	-
C07D8.5|C07D8.5|C07D8.5	-0.634369	0.825129	NA	1.0545	0.777993	NA	-	-	-
C07D8.6|C07D8.6|C07D8.6	0.0830311	0.659148	0.790006	-0.290278	0.233045	0.398918	-	-	-
C07E3.10|C07E3.10|C07E3.10	1.79184	0.00279346	0.0137695	1.29938	0.143748	0.283161	-	-	-
C07E3.3|C07E3.3|C07E3.3	1.34229	5.29793e-07	1.00838e-05	1.03273	0.00377692	0.0202608	-	-	-
C07E3.4|C07E3.4|C07E3.4	0.417432	0.0679135	0.168015	1.19446	8.29938e-05	0.0012319	-	-	-
C07E3.6|C07E3.6|C07E3.6	-0.963797	5.04798e-06	6.90629e-05	-1.05606	0.000125151	0.0016787	-	-	-
C07E3.8|C07E3.8|C07E3.8	1.46335	0.0152377	0.053876	0.7959	0.295018	0.467883	-	-	-
C07E3.9|C07E3.9|C07E3.9	0.564129	0.0306048	0.0927328	0.719281	0.0324995	0.0969964	-	-	-
C07F11.2|C07F11.2|C07F11.2	0.10885	0.788364	0.875606	1.30481	0.0146255	0.0548385	-	-	-
C07G1.10|C07G1.10	2.60486	0.175951	0.334848	3.19198	0.190516	NA	-	-	-
C07G1.12|C07G1.12	0.990783	0.693483	NA	0.782116	0.810714	NA	-	-	-
C07G1.14|C07G1.14	1.32345	0.214196	0.383272	0.568792	0.690191	0.80885	-	-	-
C07G1.2|C07G1.2|C07G1.2	0.569109	0.0310763	0.0937612	0.428597	0.248938	0.416805	-	-	-
C07G1.6|C07G1.6|C07G1.6	-0.166241	0.306476	0.48623	0.0215443	0.921371	0.956696	-	-	-
C07G1.7|C07G1.7|C07G1.7	1.19232	0.0369748	0.106776	2.35123	0.0195101	0.0671777	-	-	-
C07G2.4|C07G2.4	3.74869	0.0157193	0.055275	1.63902	0.434348	0.60565	-	-	-
C07G3.10|C07G3.10|C07G3.10	2.60387	0.00364521	0.017078	0.45444	0.718433	0.829271	ADARmutant	-	-
C07G3.8|C07G3.8|C07G3.8	0.303528	0.574134	0.724996	1.25942	0.0881307	0.201001	-	-	-
C07H4.1|C07H4.1|C07H4.1	-0.0730261	0.82772	0.900829	0.628696	0.145724	0.285837	-	-	-
C07H6.15|C07H6.15	2.25473	0.556576	NA	1.21437	0.806577	NA	-	-	-
C07H6.2|C07H6.2|C07H6.2	-0.30103	0.0357961	0.104211	-0.44706	0.0155136	0.0571518	-	-	-
C07H6.4|C07H6.4|C07H6.4	-0.303053	0.197036	0.362653	-0.00706847	0.981409	0.990658	-	-	-
C07H6.9|C07H6.9|C07H6.9	0.234428	0.376125	0.55698	0.927432	0.00789236	0.0346995	-	-	-
C08A9.10|C08A9.10|C08A9.10	-0.018659	0.917547	0.953283	0.0660964	0.776348	0.865975	-	-	-
C08A9.11|C08A9.11	-1.15228	0.00669979	0.0279492	-0.929047	0.0868643	0.198958	-	yes	-
C08A9.2|C08A9.2	2.02213	0.030373	0.0921968	3.4901	0.010448	0.0428668	-	yes	-
C08A9.3|C08A9.3|C08A9.3a	0.520328	0.630731	0.767912	0.699998	0.640517	0.771945	-	-	-
C08A9.3|C08A9.3|C08A9.3b	1.75649	0.248798	0.422683	0.971395	0.634905	0.768735	-	-	-
C08A9.6|C08A9.6|C08A9.6	-0.827329	0.00294072	0.0143376	-0.876148	0.0149405	0.0556538	-	-	-
C08A9.8|C08A9.8|C08A9.8	-1.76332	0.000470935	0.00319024	-1.01275	0.0917997	0.206997	-	-	-
C08A9.9|C08A9.9|C08A9.9	-3.3171	1.00623e-07	2.50753e-06	-1.65809	0.0147155	0.0550818	-	-	-
C08B11.11|C08B11.11	0.556363	0.80113	NA	0.655319	0.818366	NA	-	-	-
C08B11.3|C08B11.3|C08B11.3	-0.692014	0.0032665	0.0156501	-0.602164	0.0482242	0.129932	-	-	-
C08B11.6|C08B11.6|C08B11.6	-0.49318	0.000187353	0.0014888	-0.382845	0.0248064	0.0799716	-	-	-
C08B11.8|C08B11.8|C08B11.8	-0.380822	0.0409208	0.115103	-0.665701	0.0061119	0.0285606	-	-	-
C08B11.9|C08B11.9|C08B11.9	-0.0613497	0.683619	0.806776	0.100982	0.602457	0.744574	-	-	-
C08B6.10|C08B6.10|C08B6.10	0.203708	0.354791	0.535699	0.6528	0.0247817	0.0799223	-	-	-
C08B6.11|C08B6.11|C08B6.11	-0.144149	0.466597	0.638947	-0.614673	0.0185591	0.0647761	-	-	-
C08B6.15|C08B6.15	-0.304251	0.678472	0.803429	0.778034	0.426236	0.598046	-	yes	-
C08B6.17|C08B6.17	2.03929	0.0130929	0.0477487	1.02474	0.423663	0.595629	ADARmutant	-	-
C08B6.2|C08B6.2|C08B6.2a	0.003473	0.996021	0.997427	0.526686	0.592911	0.737509	-	-	-
C08B6.2|C08B6.2|C08B6.2b	-0.283103	0.736847	0.843096	0.833091	0.48171	0.647054	-	-	-
C08B6.2|C08B6.2|C08B6.2c	-0.259052	0.758542	0.857396	0.898269	0.446791	0.616206	-	-	-
C08B6.3|C08B6.3|C08B6.3	0.412935	0.0183083	0.0621505	0.402239	0.0832727	0.192929	-	-	-
C08B6.4|C08B6.4|C08B6.4a	1.89319	2.81219e-06	4.18356e-05	1.75005	0.00552689	0.0265241	-	-	-
C08B6.4|C08B6.4|C08B6.4b	1.94227	8.43222e-07	1.48762e-05	1.57211	0.00884521	0.0378737	-	-	-
C08B6.5|C08B6.5|C08B6.5	0.870737	0.424346	0.601369	1.00205	0.515185	0.675703	-	-	-
C08B6.6|C08B6.6|C08B6.6	1.0367	0.00459026	0.0206025	1.99287	0.000178846	0.00218507	-	-	-
C08B6.7|C08B6.7|C08B6.7a	-0.172136	0.257112	0.432181	-0.597459	0.00258612	0.0153268	-	-	-
C08B6.7|C08B6.7|C08B6.7b	-0.127643	0.279217	0.456831	-0.54415	0.000453744	0.00429629	-	-	-
C08B6.8|C08B6.8|C08B6.8	-0.302092	0.0380367	0.109092	-0.369142	0.0490761	0.131556	-	-	-
C08C3.4|C08C3.4|C08C3.4a	-0.11315	0.62569	0.763703	-0.00447086	0.988094	0.993807	-	-	-
C08C3.4|C08C3.4|C08C3.4b	-0.0679513	0.776871	0.86882	-0.117738	0.704023	0.818879	-	-	-
C08D8.1|C08D8.1|C08D8.1	-0.474451	0.22912	0.400953	-0.498601	0.311967	0.485875	-	-	-
C08D8.3|C08D8.3	2.06737	0.269954	0.446272	0.981505	0.68782	NA	-	-	-
C08D8.6|C08D8.6	-0.858806	0.742905	NA	-0.366515	0.913655	NA	-	-	-
C08E3.1|C08E3.1|C08E3.1	1.08726	0.0877438	0.203759	4.5364	0.000560555	0.00499895	-	-	-
C08E3.13|C08E3.13|C08E3.13	0.859704	0.0904715	0.208679	2.80124	0.000197795	0.00236362	-	-	-
C08E8.1|C08E8.1|C08E8.1	0.228829	0.684599	0.80744	1.37869	0.0606868	0.153472	-	-	-
C08E8.10|C08E8.10|C08E8.10	-0.0197523	0.936351	0.964481	0.197452	0.545485	0.70001	-	-	-
C08E8.11|C08E8.11|C08E8.11	-1.12819	0.626533	0.7644	-2.07182	0.460155	NA	-	-	-
C08E8.2|C08E8.2|C08E8.2	2.94301	0.0443871	0.122544	4.29605	0.0153999	0.0568643	-	-	-
C08E8.3|C08E8.3|C08E8.3	1.87243	1.26296e-07	3.02433e-06	2.3917	5.1491e-07	2.94959e-05	-	-	-
C08E8.4|C08E8.4|C08E8.4	2.01776	4.8784e-05	0.000480004	4.9413	1.84437e-13	2.66164e-10	Both	-	-
C08E8.6|C08E8.6|C08E8.6	-0.198856	0.815023	0.892908	2.4727	0.0649359	0.161243	-	-	-
C08E8.7|C08E8.7	2.57006	0.016775	0.0581181	3.68689	0.00749839	0.033362	-	yes	-
C08E8.8|C08E8.8	2.64213	0.121855	0.258216	0.0842908	0.972065	NA	-	yes	-
C08E8.9|C08E8.9|C08E8.9	-0.115113	0.88888	0.937318	2.28373	0.0935308	0.209361	-	-	-
C08F1.10|C08F1.10|C08F1.10	0.295625	0.835105	0.905459	-1.83056	0.304529	0.478236	-	-	-
C08F1.11|C08F1.11|C08F1.11	-0.133402	0.927837	0.959621	3.46112	0.0637649	NA	-	-	-
C08F1.6|C08F1.6|C08F1.6	-2.08163	0.0836091	0.196703	-1.80849	0.200309	0.358651	-	-	-
C08F1.8|C08F1.8|C08F1.8	-0.367295	0.485093	0.653738	0.672041	0.354827	0.529402	-	-	-
C08F11.1|C08F11.1|C08F11.1	-1.51535	3.63418e-07	7.38487e-06	-1.41735	0.000207528	0.00245009	-	-	-
C08F11.10|C08F11.10|C08F11.10	-0.0244254	0.909601	0.948944	0.453927	0.103508	0.224942	-	-	-
C08F11.11|C08F11.11|C08F11.11	0.0332538	0.862946	0.92114	0.0508378	0.837967	0.90639	-	-	-
C08F11.116|C08F11.116	-0.111591	0.903353	0.946096	5.04122	0.000755259	0.00622398	N2	-	-
C08F11.12|C08F11.12|C08F11.12	-1.62943	1.94203e-06	3.03953e-05	-0.305165	0.489826	0.654444	-	-	-
C08F11.13|C08F11.13|C08F11.13	0.553527	0.0583917	0.150489	0.23677	0.532352	0.689411	-	-	-
C08F11.14|C08F11.14	1.04887	0.000816007	0.0050104	2.02106	3.45656e-06	0.00012434	-	yes	-
C08F11.16|C08F11.16	-0.967539	0.317803	0.49774	3.40891	0.017754	0.0628874	-	yes	-
C08F11.3|C08F11.3|C08F11.3	0.228924	0.751371	0.852951	-0.30729	0.746381	0.846946	-	-	-
C08F11.6|C08F11.6	-0.297012	0.224123	0.395341	0.391485	0.266353	0.436649	-	yes	-
C08F11.7|C08F11.7|C08F11.7	0.000159358	0.99961	0.999806	1.16978	0.0222437	0.0739338	-	-	-
C08F8.2|C08F8.2|C08F8.2a	-0.0578428	0.622147	0.761014	-0.437546	0.00436417	0.0224098	-	-	-
C08F8.2|C08F8.2|C08F8.2b	-0.0756737	0.538258	0.695891	-0.448283	0.00540187	0.0260972	-	-	-
C08F8.3|C08F8.3|C08F8.3	-0.534021	3.4779e-05	0.000356771	-0.812386	1.46682e-06	6.33546e-05	-	-	-
C08F8.6|C08F8.6|C08F8.6	-0.263803	0.399946	0.579489	0.939154	0.0206708	0.0701283	-	-	-
C08F8.9|C08F8.9|C08F8.9	0.0244904	0.920129	0.954594	0.168647	0.592168	0.736959	-	-	-
C08G5.1|C08G5.1|C08G5.1	0.444876	0.263653	0.439215	1.61519	0.0043694	0.0224303	-	-	-
C08G5.3|C08G5.3|C08G5.3	0.807655	0.0248512	0.0787171	1.08063	0.0355926	0.103877	-	-	-
C08G5.5|C08G5.5|C08G5.5	0.192656	0.41237	0.590539	0.347549	0.26738	0.437892	-	-	-
C08G5.6|C08G5.6|C08G5.6	0.296478	0.413851	0.591782	0.361864	0.454206	0.622795	-	-	-
C08G5.7|C08G5.7|C08G5.7a	0.371284	0.497912	0.664144	1.32546	0.0938406	0.209843	-	-	-
C08G5.7|C08G5.7|C08G5.7b	0.345843	0.528848	0.688641	1.38388	0.0841333	0.194353	-	-	-
C08G9.1|C08G9.1|C08G9.1	-0.138628	0.403852	0.58284	0.0982994	0.650856	0.779745	-	-	-
C08G9.2|C08G9.2|C08G9.2	0.457967	0.320997	0.501239	-0.77523	0.244316	0.411719	-	-	-
C08G9.6|C08G9.6	0.390799	0.842489	NA	0.45304	0.862448	NA	-	-	-
C08H9.1|C08H9.1|C08H9.1	0.0758677	0.840803	0.908815	0.131815	0.79682	0.878145	-	-	-
C08H9.10|C08H9.10|C08H9.10	0.479823	0.538051	0.695765	-0.0245445	0.982177	0.990942	-	-	-
C08H9.11|C08H9.11|C08H9.11	-0.200171	0.710506	0.825292	0.754171	0.229907	0.395145	-	-	-
C08H9.12|C08H9.12|C08H9.12	0.319084	0.590239	0.737125	-1.32107	0.0613737	0.154746	-	-	-
C08H9.13|C08H9.13|C08H9.13	-0.580221	0.339787	0.520931	-0.222338	0.781326	0.8686	-	-	-
C08H9.14|C08H9.14|C08H9.14	-3.27451	1.49526e-11	1.50962e-09	-1.70085	0.00317355	0.0178083	-	-	-
C08H9.15|C08H9.15|C08H9.15	1.07146	0.00264153	0.0131834	1.22155	0.0083642	0.0363184	-	-	-
C08H9.16|C08H9.16|C08H9.16	-0.569222	0.000388187	0.00274164	-0.430239	0.0378989	0.108822	-	-	-
C08H9.2|C08H9.2|C08H9.2a	-0.0953944	0.725889	0.834874	-0.739526	0.0362935	0.105384	-	-	-
C08H9.2|C08H9.2|C08H9.2b	-0.0851227	0.652429	0.784493	-0.507684	0.0378762	0.108769	-	-	-
C08H9.3|C08H9.3|C08H9.3a	-0.091584	0.694288	0.814197	0.222888	0.458897	0.627295	-	-	-
C08H9.3|C08H9.3|C08H9.3b	-0.123125	0.768901	0.86383	0.445125	0.43576	0.607035	-	-	-
C08H9.4|C08H9.4|C08H9.4a	2.2701	0.0291046	0.0891284	1.41042	0.336321	0.509907	-	-	-
C08H9.4|C08H9.4|C08H9.4b	1.55278	0.00602458	0.0256007	1.47101	0.0438998	0.121433	-	-	-
C08H9.6|C08H9.6|C08H9.6	0.109621	0.860356	0.92002	-0.0532342	0.951436	0.974881	-	-	-
C08H9.7|C08H9.7|C08H9.7	0.451943	0.342276	0.523393	0.487639	0.467479	0.634926	-	-	-
C08H9.9|C08H9.9	1.33851	0.0109554	0.0414583	0.925167	0.176342	0.326555	-	yes	-
C09B7.2|C09B7.2|C09B7.2	0.17158	0.355893	0.537013	0.080063	0.737925	0.841906	-	-	-
C09B7.8|C09B7.8	0.328447	0.885234	NA	0.0551329	0.985103	NA	-	-	-
C09B8.12|C09B8.12	2.19772	0.0532672	0.140413	0.753538	0.636461	0.769557	-	-	-
C09B8.3|C09B8.3|C09B8.3	3.61296	4.87785e-08	1.37674e-06	3.11668	0.00151708	0.0104199	Both	-	-
C09B8.4|C09B8.4|C09B8.4	-2.10283	3.53824e-09	1.5164e-07	-1.74335	0.000141662	0.00183883	-	-	-
C09B8.5|C09B8.5|C09B8.5	-2.43736	7.14602e-08	1.89741e-06	-2.61184	5.82885e-06	0.000181471	Both	-	-
C09B8.8|C09B8.8|C09B8.8	0.818751	0.00804983	0.0324522	0.519367	0.202802	0.361475	-	-	-
C09B9.1|C09B9.1|C09B9.1	0.488069	0.263015	0.438525	0.427576	0.454638	0.623247	-	-	-
C09B9.2|C09B9.2|C09B9.2	-0.245074	0.178719	0.338606	0.23716	0.318001	0.491681	-	-	-
C09B9.3|C09B9.3|C09B9.3a	2.33105	7.74362e-12	8.51043e-10	2.11491	2.11131e-05	0.000464901	Both	-	-
C09B9.3|C09B9.3|C09B9.3b	1.72522	3.84482e-08	1.14063e-06	2.43661	7.14058e-08	6.56104e-06	-	-	-
C09B9.4|C09B9.4|C09B9.4	0.165693	0.311023	0.490733	0.570421	0.00812661	0.0355326	-	-	-
C09B9.7|C09B9.7|C09B9.7	1.21369	0.000364511	0.00260294	2.07539	4.58487e-06	0.000154587	-	-	-
C09B9.8|C09B9.8|C09B9.8	0.102978	0.673058	0.799029	0.366023	0.268268	0.438791	-	-	-
C09D4.1|C09D4.1|C09D4.1a	-0.0678537	0.774367	0.867035	0.216748	0.477964	0.643891	-	-	-
C09D4.1|C09D4.1|C09D4.1b	0.0635752	0.807984	0.888588	-0.106052	0.760308	0.855477	-	-	-
C09D4.2|C09D4.2|C09D4.2	-0.340601	0.06767	0.167632	-0.104468	0.665272	0.790245	-	-	-
C09D4.3|C09D4.3|C09D4.3	0.476897	0.0106903	0.0406524	0.851043	0.000551999	0.0049424	-	-	-
C09D4.4|C09D4.4|C09D4.4a	0.168342	0.58692	0.734563	-0.50903	0.21175	0.372543	-	-	-
C09D4.4|C09D4.4|C09D4.4b	0.16159	0.601707	0.745242	-0.510769	0.209812	0.370198	-	-	-
C09D4.4|C09D4.4|C09D4.4c	0.031716	0.902721	0.945728	-0.472246	0.164256	0.311052	-	-	-
C09D4.6|C09D4.6|C09D4.6	3.10467	0.00592354	0.0252291	3.74503	0.0256448	0.0815893	-	-	-
C09E7.10|C09E7.10|C09E7.10	0.410967	0.388928	0.568951	1.12583	0.0908949	0.205504	-	-	-
C09E7.4|C09E7.4|C09E7.4	-0.389889	0.0751441	0.181013	-0.190431	0.505337	0.667609	-	-	-
C09E7.5|C09E7.5|C09E7.5	0.0733182	0.87601	0.928654	-0.258572	0.67942	0.801048	-	-	-
C09E7.6|C09E7.6|C09E7.6	-0.23375	0.687565	0.809517	0.0292448	0.971043	0.985749	-	-	-
C09E7.7|C09E7.7|C09E7.7	-0.234604	0.00374548	0.0174582	-0.423973	6.03033e-05	0.000983658	-	-	-
C09E7.8|C09E7.8|C09E7.8a	-0.427146	0.00133369	0.00757535	-0.408743	0.0192116	0.0664766	-	-	-
C09E7.8|C09E7.8|C09E7.8b	-0.442195	0.0009026	0.00548018	-0.450552	0.0101334	0.041944	-	-	-
C09E7.9|C09E7.9|C09E7.9	-0.261396	0.042257	0.118006	-0.38973	0.0227849	0.075303	-	-	-
C09E8.1|C09E8.1|C09E8.1a	-0.0924922	0.574365	0.724996	-0.0284695	0.895256	0.940946	-	-	-
C09E8.1|C09E8.1|C09E8.1b	-0.125901	0.485404	0.654077	-0.31643	0.192349	0.348258	-	-	-
C09E9.1|C09E9.1|C09E9.1	-0.168782	0.202219	0.368922	-0.0624554	0.715197	0.826963	-	-	-
C09F12.2|C09F12.2|C09F12.2	-1.1379	0.0232704	0.0747942	0.0737372	0.911976	0.951052	-	-	-
C09F12.3|C09F12.3|C09F12.3	1.33806	0.00835572	0.0333328	1.33683	0.0676714	0.166284	-	-	-
C09F12.6|C09F12.6	0.88681	0.746037	NA	0.412854	0.907506	NA	-	-	-
C09F5.1|C09F5.1|C09F5.1	0.781952	0.0380011	0.109039	0.438844	0.390632	0.564858	-	-	-
C09F5.3|C09F5.3|C09F5.3	-1.63787	0.158822	0.311127	1.59162	0.315657	0.489385	-	-	-
C09F9.1|C09F9.1|C09F9.1	-0.178536	0.561611	0.714689	0.842567	0.0339271	0.100293	-	-	-
C09F9.2|C09F9.2|C09F9.2	1.9768	1.1145e-05	0.000134471	1.74732	0.00782086	0.0344964	-	-	-
C09F9.4|C09F9.4	1.62218	0.0102112	0.0391677	1.85517	0.0612877	0.154561	-	yes	-
C09F9.7|C09F9.7	0.48225	0.0325417	0.097081	0.590806	0.0480666	0.129656	-	yes	-
C09F9.8|C09F9.8	0.943066	0.242944	0.416266	0.843421	0.451017	0.619995	-	-	-
C09G1.2|C09G1.2|C09G1.2	0.163461	0.829054	0.901666	0.229914	0.819027	0.893745	-	-	-
C09G1.3|C09G1.3|C09G1.3	-2.21638	0.34599	0.527368	1.48173	0.620459	NA	-	-	-
C09G1.4|C09G1.4|C09G1.4	-0.353845	0.146436	0.294428	-0.449428	0.166638	0.314157	-	-	-
C09G1.5|C09G1.5|C09G1.5	-0.361017	0.292624	0.470745	-0.418885	0.356118	0.530618	-	-	-
C09G12.17|C09G12.17|C09G12.17	0.0680794	0.970021	0.982366	-0.825693	0.747587	NA	-	-	-
C09G12.19|C09G12.19	1.24284	0.317791	0.49774	1.15433	0.486921	0.65209	-	-	-
C09G12.5|C09G12.5|C09G12.5	0.565383	0.515192	0.677738	1.38095	0.154933	0.298983	-	-	-
C09G12.t1|C09G12.t1	3.26504	0.00144826	0.00808799	1.52596	0.263363	0.433287	ADARmutant	yes	-
C09G4.2|C09G4.2|C09G4.2a	-0.248858	0.226478	0.397835	-0.454953	0.0929079	0.208537	-	-	-
C09G4.2|C09G4.2|C09G4.2b	-0.242094	0.290812	0.468716	-0.470307	0.115223	0.242579	-	-	-
C09G4.2|C09G4.2|C09G4.2c	-0.186111	0.248779	0.422683	-0.326484	0.121735	0.251327	-	-	-
C09G4.2|C09G4.2|C09G4.2d	-0.279006	0.233052	0.404515	-0.511454	0.0918951	0.207046	-	-	-
C09G4.4|C09G4.4|C09G4.4	-0.364067	0.0140284	0.050426	-0.386892	0.044132	0.121846	-	-	-
C09G5.7|C09G5.7|C09G5.7	0.498698	0.140207	0.285415	1.35366	0.00225846	0.0138517	-	-	-
C09G5.8|C09G5.8	0.799982	0.349369	0.530113	1.13214	0.381639	0.556115	-	-	-
C09G5.8|C09G5.8|C09G5.8a	0.38011	0.277291	0.454726	0.588543	0.216268	0.377926	-	-	-
C09G5.8|C09G5.8|C09G5.8b	0.734611	0.108186	0.237753	0.833697	0.2	0.358232	-	-	-
C09G9.1|C09G9.1|C09G9.1	-0.00997807	0.948066	0.971169	-0.267525	0.178546	0.329442	-	-	-
C09G9.2|C09G9.2|C09G9.2a	-0.515361	1.33979e-05	0.000157344	-0.724158	2.39664e-06	9.39247e-05	-	-	-
C09G9.2|C09G9.2|C09G9.2b	-0.507892	2.73504e-06	4.08305e-05	-0.700999	5.5695e-07	3.11955e-05	-	-	-
C09G9.3|C09G9.3|C09G9.3a	1.55717	0.103776	0.230855	1.13768	0.394969	0.568786	-	-	-
C09G9.3|C09G9.3|C09G9.3b	2.94591	0.0172514	0.0593071	-1.36028	0.430389	0.601945	-	-	-
C09G9.5|C09G9.5|C09G9.5a	-0.0109059	0.970284	0.982513	0.600864	0.118173	0.246987	-	-	-
C09G9.5|C09G9.5|C09G9.5b	-0.0388192	0.899578	0.943923	0.521162	0.201884	0.360518	-	-	-
C09G9.8|C09G9.8|C09G9.8a	2.64449	0.00161758	0.00886647	2.70419	0.0170673	0.0611258	-	-	-
C09G9.8|C09G9.8|C09G9.8b	1.51909	0.034798	0.102143	3.14548	0.0168416	0.0605637	-	-	-
C09H10.10|C09H10.10|C09H10.10	-0.419035	1.41689e-05	0.000164209	-0.532986	2.87397e-05	0.000583963	-	-	-
C09H10.13|C09H10.13	3.04645	0.0303178	0.0920819	2.87682	0.100855	0.22078	-	-	-
C09H10.5|C09H10.5|C09H10.5	-0.641703	0.138936	0.283675	-0.986832	0.0835767	0.193396	-	-	-
C09H10.7|C09H10.7|C09H10.7	0.0702149	0.836638	0.90621	-0.275977	0.551891	0.705221	-	-	-
C09H10.9|C09H10.9|C09H10.9	0.337359	0.0607939	0.154934	0.625122	0.0115942	0.046258	-	-	-
C09H5.7|C09H5.7|C09H5.7	0.269344	0.167747	0.323964	0.949404	0.000225042	0.00260915	-	-	-
C10A4.1|C10A4.1|C10A4.1	-1.7252	0.00287413	0.014072	-2.14441	0.00687816	0.0313257	-	-	-
C10A4.10|C10A4.10|C10A4.10	-0.944315	0.040765	0.114727	-0.0441734	0.940832	0.968322	-	-	-
C10A4.2|C10A4.2|C10A4.2	2.20956	0.209089	0.377572	1.80775	0.43572	0.607035	-	-	-
C10A4.3|C10A4.3|C10A4.3	1.0514	0.0058741	0.0251033	1.66742	0.00126247	0.0091175	-	-	-
C10A4.4|C10A4.4|C10A4.4	-0.274612	0.46242	0.635408	0.672499	0.176269	0.326494	-	-	-
C10A4.5|C10A4.5|C10A4.5	0.0178004	0.962312	0.978056	0.459596	0.369759	0.54479	-	-	-
C10A4.6|C10A4.6|C10A4.6	-0.858015	0.0590361	0.151676	-0.28713	0.61833	0.756659	-	-	-
C10A4.7|C10A4.7|C10A4.7	-0.577746	0.608817	0.750205	-1.49904	0.331637	0.505127	-	-	-
C10A4.9|C10A4.9|C10A4.9	2.05617	1.58918e-07	3.66358e-06	1.2406	0.0239375	0.0779065	-	-	-
C10B5.1|C10B5.1|C10B5.1	-0.283788	0.0979841	0.221468	-0.394086	0.0739518	0.177538	-	-	-
C10B5.3|C10B5.3|C10B5.3	0.839745	7.68958e-05	0.000702354	0.438032	0.115637	0.243199	-	-	-
C10C5.1|C10C5.1|C10C5.1a	1.59234	0.00170833	0.00928225	1.07953	0.103346	0.224668	-	-	-
C10C5.1|C10C5.1|C10C5.1b	1.58855	0.0017901	0.00964653	1.04611	0.115587	0.243158	-	-	-
C10C5.1|C10C5.1|C10C5.1c	1.54651	0.00235782	0.0120509	1.11107	0.093647	0.209563	-	-	-
C10C5.2|C10C5.2|C10C5.2	1.34397	0.00179598	0.00966803	4.38463	1.67473e-13	2.56789e-10	-	-	-
C10C5.3|C10C5.3|C10C5.3	-1.8018	1.01959e-09	5.03739e-08	-0.768337	0.0430765	0.119968	-	-	-
C10C5.4|C10C5.4|C10C5.4	-0.199585	0.275889	0.453065	-0.159502	0.5002	0.663463	-	-	-
C10C5.5|C10C5.5|C10C5.5	-2.06046	2.56134e-13	4.54335e-11	-1.00693	0.00510178	0.0250725	-	-	-
C10C5.7|C10C5.7|C10C5.7	-0.97385	0.00328365	0.0157103	-0.128911	0.76241	0.856812	-	-	-
C10C6.11|C10C6.11	0.393994	0.506306	0.670776	1.03245	0.212922	0.374024	-	-	-
C10C6.3|C10C6.3|C10C6.3	0.654031	0.0363161	0.105399	1.65848	5.68359e-05	0.00095044	-	-	-
C10C6.6|C10C6.6|C10C6.6	0.170563	0.320453	0.500785	-0.496844	0.0257573	0.0818285	-	-	-
C10C6.7|C10C6.7|C10C6.7a	-0.0390384	0.90383	0.946363	-0.0224941	0.958395	0.978658	-	-	-
C10C6.7|C10C6.7|C10C6.7b	0.0139126	0.961338	0.977681	-0.00733966	0.984748	0.992271	-	-	-
C10C6.8|C10C6.8	0.451407	0.476696	0.647329	0.646981	0.449156	0.618256	-	-	-
C10C6.9|C10C6.9	0.024287	0.911386	0.950069	0.0871123	0.756914	0.853646	-	yes	-
C10E2.1|C10E2.1|C10E2.1	0.276096	0.592547	0.73893	0.482758	0.51332	0.674164	-	-	-
C10E2.2|C10E2.2|C10E2.2	-0.230534	0.398376	0.57791	0.335003	0.34151	0.515713	-	-	-
C10E2.4|C10E2.4|C10E2.4	-0.273932	0.531125	0.690619	-0.783807	0.157019	0.301679	-	-	-
C10E2.5|C10E2.5|C10E2.5	-1.01746	0.165364	0.32072	-0.738116	0.398816	0.572373	-	-	-
C10E2.6|C10E2.6|C10E2.6	-0.723761	0.0102491	0.0392787	-0.585905	0.109515	0.234178	-	-	-
C10E2.7|C10E2.7	1.8284	0.605215	0.747669	2.45259	0.589559	NA	-	-	-
C10F3.15|C10F3.15	2.17434	0.368718	0.549837	1.39551	0.66105	NA	-	-	-
C10F3.16|C10F3.16	0.843289	0.750975	NA	0.297309	0.93116	NA	-	-	-
C10F3.4|C10F3.4|C10F3.4a	-0.0507377	0.789554	0.876356	0.0677833	0.78494	0.870842	-	-	-
C10F3.4|C10F3.4|C10F3.4b	-0.0293399	0.875665	0.928558	0.0282476	0.908764	0.948837	-	-	-
C10F3.7|C10F3.7|C10F3.7	3.40567	0.000739442	0.0046336	2.09594	0.0979726	0.216576	-	-	-
C10G11.1|C10G11.1|C10G11.1	0.528486	0.0330057	0.0980878	1.29332	0.000129633	0.00172093	-	-	-
C10G11.10|C10G11.10|C10G11.10	0.411281	0.106065	0.234361	0.926347	0.00676294	0.0308967	-	-	-
C10G11.6|C10G11.6|C10G11.6	-0.0359833	0.885847	0.935355	0.169934	0.617024	0.755891	-	-	-
C10G11.7|C10G11.7|C10G11.7	-0.0188033	0.947415	0.970711	-0.64757	0.0788434	0.185857	-	-	-
C10G11.8|C10G11.8|C10G11.8	-0.0501221	0.769825	0.864108	0.242408	0.274252	0.445695	-	-	-
C10G11.9|C10G11.9|C10G11.9	0.457229	0.00475384	0.02121	0.809527	0.000115167	0.00156879	-	-	-
C10G8.3|C10G8.3|C10G8.3	3.03301	5.81415e-13	8.83994e-11	2.63856	1.08831e-05	0.000282095	Both	-	-
C10G8.4|C10G8.4|C10G8.4	-1.62752	0.000211103	0.00164799	-0.550312	0.328984	0.502457	-	-	-
C10G8.8|C10G8.8|C10G8.8a	0.0497366	0.756026	0.855663	-0.229326	0.271677	0.442741	-	-	-
C10G8.8|C10G8.8|C10G8.8b	0.0200064	0.913321	0.951077	-0.295408	0.215303	0.37685	-	-	-
C10H11.11|C10H11.11	2.67019	0.276779	NA	2.34669	0.460742	NA	-	-	-
C10H11.12|C10H11.12	3.6112	0.00381909	0.0177365	5.11786	0.0028923	0.0166761	Both	-	-
C10H11.14|C10H11.14	0.925132	0.589452	NA	1.66767	0.444292	NA	-	-	-
C10H11.7|C10H11.7|C10H11.7	-0.229129	0.219875	0.390228	0.534682	0.0281382	0.0873595	-	-	-
C10H11.8|C10H11.8|C10H11.8	-0.260051	0.298332	0.47728	-0.724912	0.0285677	0.0883573	-	-	-
C11D2.2|C11D2.2|C11D2.2	0.755198	0.199316	0.365663	0.96371	0.245074	0.412501	-	-	-
C11D2.3|C11D2.3|C11D2.3	-0.0883704	0.768476	0.863581	-0.366189	0.349779	0.524278	-	-	-
C11D2.4|C11D2.4|C11D2.4	-0.456767	0.0117892	0.0440123	-0.643992	0.00599539	0.0281502	-	-	-
C11D2.7|C11D2.7|C11D2.7	-0.0351532	0.772311	0.865768	-0.336404	0.0323709	0.0967066	-	-	-
C11E4.1|C11E4.1|C11E4.1	0.450562	0.0431458	0.11996	0.341856	0.236893	0.403057	-	-	-
C11E4.2|C11E4.2|C11E4.2	0.363509	0.298212	0.477151	0.699799	0.121475	0.251078	-	-	-
C11E4.6|C11E4.6|C11E4.6	1.26651	7.44258e-05	0.00068408	0.447582	0.291955	0.464135	-	-	-
C11E4.7|C11E4.7|C11E4.7	-1.13777	0.00957245	0.0372103	-0.915681	0.106618	0.229524	-	-	-
C11E4.8|C11E4.8|C11E4.8	2.1602	0.00680904	0.0283365	2.17978	0.061527	0.154974	-	-	-
C11G10.1|C11G10.1|C11G10.1	2.07715	5.91602e-11	4.59309e-09	1.55123	0.000206657	0.00244333	-	-	-
C11G10.2|C11G10.2|C11G10.2	0.611357	0.618901	0.758497	0.877217	0.597677	0.741182	-	-	-
C11G6.2|C11G6.2|C11G6.2	2.83419	0.0354237	0.10346	3.72069	0.0349011	0.102444	-	-	-
C11G6.3|C11G6.3|C11G6.3	-0.577965	0.0334946	0.0992751	-0.457461	0.204957	0.364283	-	-	-
C11H1.2|C11H1.2|C11H1.2	0.122291	0.429211	0.605877	-0.0605683	0.767021	0.859568	-	-	-
C11H1.3|C11H1.3|C11H1.3	0.357398	0.045196	0.124227	-0.0547234	0.817273	0.892745	-	-	-
C11H1.5|C11H1.5|C11H1.5	2.08576	0.00151231	0.00838849	1.34044	0.147102	0.287747	ADARmutant	-	-
C11H1.7|C11H1.7|C11H1.7	0.0617736	0.836919	0.906476	0.174174	0.642418	0.773518	-	-	-
C11H1.8|C11H1.8|C11H1.8	-0.665928	0.140878	0.286455	-0.771067	0.217723	0.379612	-	-	-
C11H1.9|C11H1.9|C11H1.9a	0.261238	0.427343	0.60394	-0.285686	0.504314	0.666936	-	-	-
C11H1.9|C11H1.9|C11H1.9b	0.244979	0.463972	0.636821	-0.277648	0.52297	0.682085	-	-	-
C12C8.2|C12C8.2|C12C8.2a	-0.812729	0.000894967	0.0054403	-1.23169	0.000114327	0.00156342	-	-	-
C12C8.2|C12C8.2|C12C8.2b	-0.854881	0.0184363	0.0625057	-1.45997	0.00240878	0.0145518	-	-	-
C12C8.5|C12C8.5	1.26766	0.400384	0.579795	2.82811	0.121683	0.251255	-	-	-
C12C8.7|C12C8.7	1.26766	0.400384	0.579795	2.82811	0.121683	0.251255	-	-	-
C12C8.t1|C12C8.t1	1.92737	0.23078	0.401855	2.78286	0.158245	0.30259	-	-	-
C12C8.t2|C12C8.t2	1.92737	0.23078	0.401855	2.78286	0.158245	0.30259	-	-	-
C12C8.t3|C12C8.t3	1.92737	0.23078	0.401855	2.78286	0.158245	0.30259	-	-	-
C12C8.t4|C12C8.t4	1.92737	0.23078	0.401855	2.78286	0.158245	0.30259	-	-	-
C12C8.t5|C12C8.t5	1.92737	0.23078	0.401855	2.78286	0.158245	0.30259	-	-	-
C12C8.t6|C12C8.t6	1.92737	0.23078	0.401855	2.78286	0.158245	0.30259	-	-	-
C12D12.1|C12D12.1|C12D12.1a	-0.15187	0.495877	0.662561	-0.187702	0.518093	0.678177	-	-	-
C12D12.1|C12D12.1|C12D12.1b	-0.145507	0.499389	0.664889	-0.208136	0.458364	0.626849	-	-	-
C12D12.1|C12D12.1|C12D12.1c	-0.141856	0.522829	0.684115	-0.180609	0.531962	0.689227	-	-	-
C12D12.3|C12D12.3|C12D12.3	-0.266498	0.65369	0.785492	-0.549643	0.493222	0.657379	-	-	-
C12D5.10|C12D5.10|C12D5.10	-2.11779	0.000698931	0.00441791	-2.30055	0.00350266	0.0191853	Both	-	-
C12D5.3|C12D5.3|C12D5.3	1.82351	0.00111118	0.00653079	1.74091	0.0163113	0.0592312	-	-	-
C12D5.4|C12D5.4|C12D5.4	1.25157	0.37501	0.556072	1.77631	0.360872	0.535556	-	-	-
C12D5.5|C12D5.5|C12D5.5	1.14571	0.138958	0.283675	3.08061	0.017893	0.0632157	-	-	-
C12D5.9|C12D5.9|C12D5.9	-1.45871	1.84679e-06	2.91242e-05	-1.1382	0.00328882	0.0183124	-	-	-
C12D8.1|C12D8.1	-0.259725	0.335427	0.516413	-0.835422	0.0168974	0.0606503	-	-	-
C12D8.1|C12D8.1|C12D8.1a	-0.261717	0.331301	0.512346	-0.825131	0.0181874	0.0638578	-	-	-
C12D8.1|C12D8.1|C12D8.1b	-0.24618	0.306193	0.485903	-0.790976	0.0112655	0.0453075	-	-	-
C12D8.1|C12D8.1|C12D8.1c	-0.261098	0.341733	0.522876	-0.836051	0.0185432	0.064739	-	-	-
C12D8.13|C12D8.13|C12D8.13	0.468902	0.569267	0.720661	1.24832	0.31219	0.48616	-	-	-
C12D8.15|C12D8.15|C12D8.15	-0.6144	0.210664	0.37927	1.21866	0.0580629	0.148598	-	-	-
C12D8.2|C12D8.2	-0.110142	0.892411	0.939452	-0.640364	0.586923	0.733071	-	yes	-
C12D8.20|C12D8.20|C12D8.20	-0.789713	0.721879	0.832834	-2.26491	0.409497	NA	-	-	-
C12D8.21|C12D8.21|C12D8.21a	-1.12081	0.323277	0.503872	0.728342	0.591762	0.73664	-	-	-
C12D8.3|C12D8.3	3.53112	0.302462	0.481777	2.50997	0.573782	NA	-	yes	-
C12D8.9|C12D8.9|C12D8.9a	0.202475	0.4999	0.665223	0.901896	0.0233604	0.0766359	-	-	-
C12D8.9|C12D8.9|C12D8.9b	0.204281	0.49354	0.660477	0.895489	0.0235423	0.0770388	-	-	-
C13A10.1|C13A10.1|C13A10.1	-0.595616	0.0396212	0.112312	-0.249806	0.505456	0.667609	-	-	-
C13A10.2|C13A10.2|C13A10.2	0.87625	0.004345	0.019727	1.80014	6.06184e-06	0.000186614	-	-	-
C13A2.1|C13A2.1|C13A2.1	2.73939	0.00981206	0.0379339	3.17122	0.0318317	0.0954445	-	-	-
C13A2.12|C13A2.12|C13A2.12	0.966561	0.265046	0.440501	0.42006	0.689515	0.808367	-	-	-
C13A2.3|C13A2.3|C13A2.3	1.26604	0.33159	0.512669	-0.55441	0.764395	0.857785	-	-	-
C13B4.1|C13B4.1|C13B4.1a	-0.101576	0.63482	0.771198	-0.556627	0.0464544	0.126321	-	-	-
C13B4.1|C13B4.1|C13B4.1b	-0.108262	0.608008	0.749571	-0.554882	0.0432443	0.120162	-	-	-
C13B4.5|C13B4.5	2.12287	0.518956	NA	2.19905	0.603478	NA	-	-	-
C13B7.6|C13B7.6|C13B7.6	-0.436883	0.187085	0.349647	-0.632091	0.143029	0.282137	-	-	-
C13B9.2|C13B9.2|C13B9.2	-0.807076	6.42243e-07	1.18361e-05	-0.698514	0.0010403	0.00788763	-	-	-
C13B9.3|C13B9.3|C13B9.3	0.166792	0.227826	0.399381	-0.222224	0.217847	0.379793	-	-	-
C13C12.2|C13C12.2|C13C12.2	1.86808	9.58838e-05	0.000846874	2.68707	0.000696249	0.0058718	-	-	-
C13C12.6|C13C12.6	0.515364	0.853488	NA	1.04092	0.774916	NA	-	-	-
C13C4.10|C13C4.10	2.00708	0.600822	NA	1.65312	0.738495	NA	-	-	-
C13C4.11|C13C4.11	0.182214	0.949525	NA	0.656461	0.860183	NA	-	-	-
C13C4.4|C13C4.4|C13C4.4	0.295069	0.186596	0.349072	0.587772	0.0426288	0.119005	-	-	-
C13C4.5|C13C4.5|C13C4.5	0.353316	0.116145	0.250184	-0.117373	0.688428	0.807439	-	-	-
C13C4.6|C13C4.6|C13C4.6	-0.203349	0.492577	0.65968	-0.398688	0.302969	0.476397	-	-	-
C13C4.7|C13C4.7|C13C4.7	0.0520217	0.853514	0.915966	0.927046	0.0131413	0.0506355	-	-	-
C13C4.8|C13C4.8|C13C4.8	0.396347	0.466586	0.638947	0.64357	0.388344	0.562743	-	-	-
C13E3.1|C13E3.1|C13E3.1	0.379142	0.161887	0.315673	0.709614	0.0476949	0.128847	-	-	-
C13F10.1|C13F10.1|C13F10.1a	0.74637	0.000443604	0.00305417	0.996492	0.000437707	0.00418834	-	-	-
C13F10.1|C13F10.1|C13F10.1b	0.756775	0.00277116	0.0136859	0.7192	0.033893	0.100216	-	-	-
C13F10.2|C13F10.2|C13F10.2	-1.17911	5.32925e-12	6.27304e-10	-1.08162	4.64645e-07	2.72707e-05	-	-	-
C13F10.4|C13F10.4|C13F10.4	-0.160868	0.580702	0.729749	-0.717099	0.0586408	0.149655	-	-	-
C13F10.5|C13F10.5|C13F10.5	-0.537282	0.00106993	0.00632753	-0.464902	0.0284023	0.0879679	-	-	-
C13F10.6|C13F10.6|C13F10.6	-0.510537	0.0166672	0.0578831	-0.702134	0.0110919	0.0448465	-	-	-
C13F10.7|C13F10.7|C13F10.7	-0.409756	0.00659941	0.0276071	-0.374491	0.0549765	0.14292	-	-	-
C13G3.1|C13G3.1|C13G3.1	2.42699	2.1859e-10	1.39238e-08	1.38641	0.00498594	0.0246912	-	-	-
C13G5.2|C13G5.2|C13G5.2	-0.738754	3.52071e-08	1.058e-06	-0.661622	0.000135901	0.00177911	-	-	-
C14A11.10|C14A11.10	0.431349	0.893882	NA	1.46243	0.727521	NA	-	-	-
C14A11.11|C14A11.11	0.192581	0.855039	0.916657	-0.177701	0.900653	0.944093	-	-	-
C14A11.2|C14A11.2|C14A11.2	1.63091	0.000942317	0.00568081	0.857589	0.201688	0.360431	-	-	-
C14A11.5|C14A11.5|C14A11.5	0.77268	0.0674283	0.167232	0.763105	0.155632	0.29979	-	-	-
C14A11.6|C14A11.6|C14A11.6	-0.581312	0.0669064	0.16626	-0.00193849	0.996178	0.997863	-	-	-
C14A11.9|C14A11.9|C14A11.9	0.201696	0.38001	0.560644	-0.126665	0.674327	0.79729	-	-	-
C14A4.11|C14A4.11|C14A4.11	-0.0515659	0.744813	0.84886	-0.654087	0.00148089	0.0102282	-	-	-
C14A4.12|C14A4.12|C14A4.12a	0.49117	0.0247765	0.0785487	0.385086	0.187859	0.342048	-	-	-
C14A4.12|C14A4.12|C14A4.12b	0.585255	0.0199653	0.0664634	0.313208	0.357038	0.531602	-	-	-
C14A4.13|C14A4.13|C14A4.13	0.414406	0.0732428	0.177685	0.987286	0.00135866	0.00962242	-	-	-
C14A4.14|C14A4.14|C14A4.14	0.00796862	0.975896	0.98601	0.314323	0.355771	0.530363	-	-	-
C14A4.3|C14A4.3|C14A4.3	-0.243423	0.221211	0.391707	-0.619575	0.017074	0.061132	-	-	-
C14A4.6|C14A4.6|C14A4.6	-0.143807	0.465101	0.637552	-0.17386	0.494843	0.658814	-	-	-
C14A4.7|C14A4.7|C14A4.7a	0.112437	0.627406	0.765066	-0.170484	0.577232	0.725236	-	-	-
C14A4.7|C14A4.7|C14A4.7b	0.211732	0.467373	0.639651	-0.417141	0.296747	0.469895	-	-	-
C14A4.8|C14A4.8|C14A4.8	0.667745	0.00748462	0.0305741	1.83375	3.49985e-08	3.74942e-06	-	-	-
C14A4.9|C14A4.9|C14A4.9	2.54979	3.81664e-08	1.13405e-06	1.01743	0.118916	0.247912	ADARmutant	-	-
C14A6.10|C14A6.10	-0.36989	0.0647858	0.162126	-0.757939	0.0052453	0.0255666	-	yes	-
C14A6.12|C14A6.12|C14A6.12	0.295641	0.462907	0.635975	0.445532	0.393106	0.567164	-	-	-
C14A6.13|C14A6.13|C14A6.13	0.153579	0.481234	0.650899	0.767995	0.00667263	0.0306133	-	-	-
C14A6.14|C14A6.14	2.03852	0.0488709	0.131526	2.77423	0.0802827	0.188134	-	yes	-
C14A6.15|C14A6.15	-2.49974	0.133427	0.27559	-2.77765	0.17959	0.330655	-	yes	-
C14A6.2|C14A6.2|C14A6.2	1.04811	2.37693e-05	0.000257262	1.77443	1.0884e-05	0.000282095	-	-	-
C14A6.3|C14A6.3|C14A6.3	0.89827	0.191682	0.35566	1.80588	0.0568885	0.146509	-	-	-
C14A6.5|C14A6.5|C14A6.5	1.51754	0.000132892	0.0011133	2.05128	0.000260413	0.002883	-	-	-
C14A6.6|C14A6.6|C14A6.6	0.190627	0.337181	0.518051	0.661668	0.0103804	0.0426855	-	-	-
C14A6.7|C14A6.7|C14A6.7	0.358396	0.376167	0.556988	1.42914	0.0144234	0.0543072	-	-	-
C14A6.8|C14A6.8|C14A6.8	0.25454	0.510458	0.673727	0.843226	0.105498	0.227893	-	-	-
C14A6.9|C14A6.9	0.625112	0.194182	0.358821	1.03869	0.180017	0.331135	-	yes	-
C14B1.10|C14B1.10|C14B1.10	0.160519	0.228711	0.400432	-0.0337844	0.845293	0.911101	-	-	-
C14B1.12|C14B1.12|C14B1.12	-0.563242	5.48859e-05	0.000530564	-0.381875	0.033041	0.0983017	-	-	-
C14B1.2|C14B1.2|C14B1.2	-0.928417	1.36464e-08	4.79465e-07	-0.746374	0.000395294	0.00388065	-	-	-
C14B1.3|C14B1.3|C14B1.3	1.02528	0.000116192	0.000992938	1.4385	2.98756e-05	0.000599785	-	-	-
C14B1.6|C14B1.6|C14B1.6	-0.149837	0.146552	0.294546	-0.295773	0.0282801	0.0876781	-	-	-
C14B1.7|C14B1.7	-0.42838	0.0493073	0.132435	-0.823091	0.00421149	0.0218946	-	-	-
C14B1.7|C14B1.7|C14B1.7a	-0.338935	0.0349328	0.102418	-0.50106	0.0169227	0.0607231	-	-	-
C14B1.8|C14B1.8|C14B1.8	-0.568333	6.2647e-05	0.000591131	-0.590506	0.00125478	0.00907804	-	-	-
C14B1.9|C14B1.9|C14B1.9	-0.796574	1.27792e-09	6.13568e-08	-0.831383	9.49195e-07	4.6592e-05	-	-	-
C14B4.2|C14B4.2|C14B4.2	0.791207	0.0605567	0.15451	-0.440072	0.447562	0.616787	-	-	-
C14B9.10|C14B9.10|C14B9.10	-0.0065067	0.967958	0.981172	-0.0405045	0.846429	0.911799	-	-	-
C14B9.11|C14B9.11	0.684314	0.0252584	0.0797299	1.07541	0.00738798	0.0329724	-	-	-
C14B9.13|C14B9.13	1.57912	0.14736	0.295726	2.60815	0.122678	0.252806	-	-	-
C14B9.2|C14B9.2|C14B9.2	0.68573	0.000344046	0.00248599	0.472803	0.0585547	0.149513	-	-	-
C14B9.3|C14B9.3|C14B9.3	1.81171	1.5286e-09	7.13286e-08	1.02622	0.00979745	0.0408431	-	-	-
C14B9.8|C14B9.8|C14B9.8	-0.258239	0.178739	0.338606	-0.765951	0.00215423	0.0133695	-	-	-
C14C10.1|C14C10.1|C14C10.1	-0.115382	0.525076	0.685894	0.363352	0.122561	0.25265	-	-	-
C14C10.2|C14C10.2|C14C10.2a	-0.158453	0.297397	0.476234	-0.170696	0.385917	0.560318	-	-	-
C14C10.2|C14C10.2|C14C10.2b	-0.245951	0.104985	0.23266	-0.222351	0.259209	0.42924	-	-	-
C14C10.4|C14C10.4|C14C10.4	-0.186702	0.317289	0.497342	-0.571843	0.0181314	0.0637182	-	-	-
C14C10.5|C14C10.5|C14C10.5	0.00456546	0.985075	0.991244	-0.314678	0.319708	0.493048	-	-	-
C14C10.6|C14C10.6|C14C10.6	-0.572858	0.00368631	0.0172453	-0.440307	0.0814431	0.189993	-	-	-
C14C10.8|C14C10.8	1.63584	0.000187786	0.00148963	1.12516	0.0588951	0.150088	-	-	-
C14C10.9|C14C10.9	0.713261	0.199331	0.365664	0.0982497	0.901145	0.944455	-	-	-
C14C11.1|C14C11.1|C14C11.1	-0.0583203	0.742889	0.847542	0.173393	0.453323	0.621965	-	-	-
C14C11.10|C14C11.10	2.06883	0.215399	0.384794	0.830103	0.724414	NA	-	-	-
C14C11.11|C14C11.11	2.9531	0.0396447	0.112363	1.65648	0.420519	0.592959	-	-	-
C14C11.2|C14C11.2|C14C11.2	-0.501243	0.00170801	0.00928225	-0.531024	0.0101506	0.0420084	-	-	-
C14C11.4|C14C11.4|C14C11.4	-0.837126	0.000988854	0.00592467	-1.16587	0.000832774	0.00665704	-	-	-
C14C11.7|C14C11.7|C14C11.7	-0.185343	0.204655	0.372118	-0.448649	0.0184929	0.0646205	-	-	-
C14C6.12|C14C6.12|C14C6.12	0.710114	0.18559	0.347673	0.973584	0.140581	0.278629	-	-	-
C14C6.2|C14C6.2|C14C6.2	-1.15336	0.00114669	0.00669464	-0.788073	0.0858513	0.197301	-	-	-
C14C6.5|C14C6.5|C14C6.5	-0.135573	0.607396	0.749142	0.0275467	0.935705	0.965176	-	-	-
C14C6.8|C14C6.8|C14C6.8	0.956643	0.43823	0.61396	1.08138	0.547831	0.702099	-	-	-
C14E2.2|C14E2.2|C14E2.2	2.89736	0.0385194	0.110056	1.50985	0.379356	0.554355	-	-	-
C14E2.3|C14E2.3|C14E2.3	2.09586	0.416295	NA	1.57588	0.629836	NA	-	-	-
C14E2.4|C14E2.4|C14E2.4	0.294175	0.869185	NA	0.0553641	0.981187	NA	-	-	-
C14E2.6|C14E2.6|C14E2.6	1.34619	0.229883	0.401734	2.53016	0.116849	0.245055	-	-	-
C14E2.7|C14E2.7|C14E2.7	0.868832	0.279426	0.456975	1.04474	0.327761	0.501151	-	-	-
[truncated: 24,081 more rows]
